# Supplementary material for: Lack of Association between Missense Variants in GRHL3 (rs2486668 and rs545809) and Susceptibility to Non-Syndromic Orofacial Clefts in a Han Chinese Population
Source: PLoS One. 2016 Jul 26;11(7):e0159940. doi: 10.1371/journal.pone.0159940 (PMC4961390; doi:10.1371/journal.pone.0159940)
Supplement: S1 Table — (XLS) [file pone.0159940.s003.xls]

## Sheet: rs2486668
rs2486668							SNP Genotyping
No.	Sample Name	Sample Name	Call	Genotype			Genotype	Number	Frequency
1	Ctr-1-A1	908	Allele Y	CC			GG	49	0.0428322
2	Ctr-1-A2	916	Both Alleles	CG			CG	380	0.332168
3	Ctr-1-A3	924	Allele Y	CC			CC	715	0.625
4	Ctr-1-A4	932	Allele Y	CC
5	Ctr-1-A5	940	Allele Y	CC			Allele	Number	Frequency
6	Ctr-1-A6	948	Allele Y	CC			G	478	0.208916
7	Ctr-1-A7	956	Allele Y	CC			C	1810	0.791084
8	Ctr-1-A8	964	Both Alleles	CG
9	Ctr-1-A9	972	Allele Y	CC
10	Ctr-1-A10	980	Allele Y	CC
11	Ctr-1-A11	989	Allele X	GG
12	Ctr-1-A12	997	Allele Y	CC
13	Ctr-1-B1	909	Allele Y	CC
14	Ctr-1-B2	917	Both Alleles	CG
15	Ctr-1-B3	925	Allele Y	CC
16	Ctr-1-B4	933	Allele Y	CC
17	Ctr-1-B5	941	Both Alleles	CG
18	Ctr-1-B6	949	Allele Y	CC
19	Ctr-1-B7	957	Allele Y	CC
20	Ctr-1-B8	965	Allele Y	CC
22	Ctr-1-B10	981	Allele Y	CC
23	Ctr-1-B11	990	Both Alleles	CG
24	Ctr-1-B12	998	Both Alleles	CG
25	Ctr-1-C1	910	Allele Y	CC
26	Ctr-1-C2	918	Allele Y	CC
27	Ctr-1-C3	926	Allele Y	CC
28	Ctr-1-C4	934	Allele Y	CC
29	Ctr-1-C5	942	Allele Y	CC
30	Ctr-1-C6	950	Allele Y	CC
31	Ctr-1-C7	958	Allele Y	CC
32	Ctr-1-C8	966	Both Alleles	CG
33	Ctr-1-C9	974	Both Alleles	CG
34	Ctr-1-C10	982	Allele Y	CC
35	Ctr-1-C11	991	Allele Y	CC
36	Ctr-1-C12	999	Allele Y	CC
37	Ctr-1-D1	911	Allele Y	CC
38	Ctr-1-D2	919	Allele Y	CC
39	Ctr-1-D3	927	Both Alleles	CG
40	Ctr-1-D4	935	Allele Y	CC
41	Ctr-1-D5	943	Both Alleles	CG
42	Ctr-1-D6	951	Both Alleles	CG
43	Ctr-1-D7	959	Both Alleles	CG
44	Ctr-1-D8	967	Both Alleles	CG
45	Ctr-1-D9	975	Both Alleles	CG
46	Ctr-1-D10	983	Both Alleles	CG
47	Ctr-1-D11	992	Allele Y	CC
48	Ctr-1-D12	1000	Both Alleles	CG
49	Ctr-1-E1	912	Allele Y	CC
50	Ctr-1-E2	920	Both Alleles	CG
51	Ctr-1-E3	928	Both Alleles	CG
52	Ctr-1-E4	936	Allele Y	CC
53	Ctr-1-E5	944	Allele Y	CC
54	Ctr-1-E6	952	Both Alleles	CG
55	Ctr-1-E7	960	Allele Y	CC
56	Ctr-1-E8	968	Allele Y	CC
57	Ctr-1-E9	976	Allele Y	CC
58	Ctr-1-E10	984	Allele X	GG
59	Ctr-1-E11	993	Allele Y	CC
60	Ctr-1-F1	913	Allele Y	CC
61	Ctr-1-F2	921	Allele Y	CC
62	Ctr-1-F3	929	Allele Y	CC
63	Ctr-1-F4	937	Allele Y	CC
64	Ctr-1-F5	945	Allele Y	CC
65	Ctr-1-F6	953	Allele Y	CC
66	Ctr-1-F7	961	Allele Y	CC
67	Ctr-1-F8	969	Both Alleles	CG
68	Ctr-1-F9	977	Allele Y	CC
69	Ctr-1-F10	985	Allele Y	CC
70	Ctr-1-F11	994	Allele Y	CC
71	Ctr-1-G1	914	Allele Y	CC
72	Ctr-1-G2	922	Allele Y	CC
73	Ctr-1-G3	930	Both Alleles	CG
74	Ctr-1-G4	938	Both Alleles	CG
75	Ctr-1-G5	946	Allele Y	CC
76	Ctr-1-G6	954	Both Alleles	CG
77	Ctr-1-G7	962	Allele Y	CC
78	Ctr-1-G8	970	Allele Y	CC
79	Ctr-1-G9	978	Allele Y	CC
80	Ctr-1-G10	986	Allele X	GG
81	Ctr-1-G11	995	Allele Y	CC
82	Ctr-1-H1	915	Allele Y	CC
83	Ctr-1-H2	923	Allele Y	CC
84	Ctr-1-H3	931	Allele Y	CC
85	Ctr-1-H4	939	Allele Y	CC
86	Ctr-1-H5	947	Allele Y	CC
87	Ctr-1-H6	955	Allele Y	CC
88	Ctr-1-H7	963	Allele Y	CC
89	Ctr-1-H8	971	Allele Y	CC
90	Ctr-1-H9	979	Both Alleles	CG
91	Ctr-1-H10	988	Allele Y	CC
92	Ctr-1-H11	996	Allele Y	CC
93	Ctr-2-A1	1001	Both Alleles	CG
94	Ctr-2-A2	1009	Allele X	GG
95	Ctr-2-A3	1018	Allele Y	CC
96	Ctr-2-A4	1026	Both Alleles	CG
97	Ctr-2-A5	1035	Both Alleles	CG
98	Ctr-2-A6	1044	Both Alleles	CG
99	Ctr-2-A7	1052	Allele Y	CC
100	Ctr-2-A8	1060	Allele Y	CC
101	Ctr-2-A9	1069	Allele Y	CC
102	Ctr-2-A10	1077	Allele Y	CC
103	Ctr-2-A11	1085	Allele Y	CC
104	Ctr-2-A12	1093	Allele Y	CC
105	Ctr-2-B1	1002	Both Alleles	CG
106	Ctr-2-B2	1011	Both Alleles	CG
107	Ctr-2-B3	1019	Allele Y	CC
108	Ctr-2-B4	1027	Allele Y	CC
109	Ctr-2-B5	1036	Both Alleles	CG
110	Ctr-2-B6	1045	Both Alleles	CG
111	Ctr-2-B7	1053	Allele Y	CC
112	Ctr-2-B8	1061	Allele Y	CC
113	Ctr-2-B9	1070	Allele Y	CC
114	Ctr-2-B10	1078	Allele Y	CC
115	Ctr-2-B11	1086	Allele Y	CC
116	Ctr-2-B12	1094	Both Alleles	CG
117	Ctr-2-C1	1003	Allele Y	CC
118	Ctr-2-C2	1012	Allele Y	CC
119	Ctr-2-C3	1020	Allele Y	CC
120	Ctr-2-C4	1028	Allele Y	CC
121	Ctr-2-C5	1037	Both Alleles	CG
122	Ctr-2-C6	1046	Allele X	GG
123	Ctr-2-C7	1054	Allele Y	CC
124	Ctr-2-C8	1062	Both Alleles	CG
125	Ctr-2-C9	1071	Both Alleles	CG
126	Ctr-2-C10	1079	Allele Y	CC
127	Ctr-2-C11	1087	Both Alleles	CG
128	Ctr-2-C12	1095	Allele Y	CC
129	Ctr-2-D1	1004	Allele Y	CC
130	Ctr-2-D2	1013	Allele Y	CC
131	Ctr-2-D3	1021	Both Alleles	CG
132	Ctr-2-D4	1030	Both Alleles	CG
133	Ctr-2-D5	1038	Both Alleles	CG
134	Ctr-2-D6	1047	Allele Y	CC
135	Ctr-2-D7	1055	Both Alleles	CG
136	Ctr-2-D8	1064	Both Alleles	CG
137	Ctr-2-D9	1072	Allele Y	CC
138	Ctr-2-D10	1080	Allele Y	CC
139	Ctr-2-D11	1088	Allele Y	CC
140	Ctr-2-D12	1097	Both Alleles	CG
141	Ctr-2-E1	1005	Allele Y	CC
142	Ctr-2-E2	1014	Allele Y	CC
143	Ctr-2-E3	1022	Allele Y	CC
144	Ctr-2-E4	1031	Allele Y	CC
145	Ctr-2-E5	1039	Allele Y	CC
146	Ctr-2-E6	1048	Allele Y	CC
147	Ctr-2-E7	1056	Both Alleles	CG
148	Ctr-2-E8	1065	Allele Y	CC
149	Ctr-2-E9	1073	Allele Y	CC
150	Ctr-2-E10	1081	Both Alleles	CG
151	Ctr-2-E11	1089	Both Alleles	CG
152	Ctr-2-E12	1098	Allele Y	CC
153	Ctr-2-F1	1006	Allele Y	CC
154	Ctr-2-F2	1015	Allele X	GG
155	Ctr-2-F3	1023	Allele Y	CC
156	Ctr-2-F4	1032	Allele Y	CC
157	Ctr-2-F5	1041	Allele Y	CC
158	Ctr-2-F6	1049	Allele Y	CC
159	Ctr-2-F7	1057	Both Alleles	CG
160	Ctr-2-F8	1066	Allele Y	CC
161	Ctr-2-F9	1074	Allele Y	CC
162	Ctr-2-F10	1082	Both Alleles	CG
163	Ctr-2-F11	1090	Both Alleles	CG
164	Ctr-2-F12	1099	Both Alleles	CG
165	Ctr-2-G1	1007	Allele Y	CC
166	Ctr-2-G2	1016	Allele X	GG
167	Ctr-2-G3	1024	Allele Y	CC
168	Ctr-2-G4	1033	Both Alleles	CG
169	Ctr-2-G5	1042	Allele Y	CC
170	Ctr-2-G6	1050	Both Alleles	CG
171	Ctr-2-G7	1058	Both Alleles	CG
172	Ctr-2-G8	1067	Both Alleles	CG
173	Ctr-2-G9	1075	Allele Y	CC
174	Ctr-2-G10	1083	Both Alleles	CG
175	Ctr-2-G11	1091	Allele Y	CC
176	Ctr-2-G12	1100	Allele Y	CC
177	Ctr-2-H1	1008	Both Alleles	CG
178	Ctr-2-H2	1017	Allele Y	CC
179	Ctr-2-H3	1025	Allele Y	CC
180	Ctr-2-H4	1034	Both Alleles	CG
181	Ctr-2-H5	1043	Allele Y	CC
182	Ctr-2-H6	1051	Allele Y	CC
183	Ctr-2-H7	1059	Both Alleles	CG
184	Ctr-2-H8	1068	Allele Y	CC
185	Ctr-2-H9	1076	Allele Y	CC
186	Ctr-2-H10	1084	Both Alleles	CG
187	Ctr-2-H11	1092	Both Alleles	CG
188	Ctr-3-A1	1101	Allele Y	CC
189	Ctr-3-A2	1109	Both Alleles	CG
190	Ctr-3-A3	1117	Both Alleles	CG
191	Ctr-3-A4	1126	Both Alleles	CG
192	Ctr-3-A5	1134	Allele Y	CC
193	Ctr-3-A6	1142	Allele Y	CC
194	Ctr-3-A7	1150	Allele Y	CC
195	Ctr-3-A8	1160	Allele X	GG
196	Ctr-3-A9	1169	Allele Y	CC
197	Ctr-3-A10	1177	Allele Y	CC
198	Ctr-3-A11	1186	Allele Y	CC
199	Ctr-3-A12	1194	Allele Y	CC
200	Ctr-3-B1	1102	Allele Y	CC
201	Ctr-3-B2	1110	Allele Y	CC
202	Ctr-3-B3	1118	Both Alleles	CG
203	Ctr-3-B4	1127	Allele X	GG
204	Ctr-3-B5	1135	Both Alleles	CG
205	Ctr-3-B6	1143	Allele Y	CC
206	Ctr-3-B7	1151	Allele Y	CC
207	Ctr-3-B8	1161	Allele Y	CC
208	Ctr-3-B9	1170	Allele Y	CC
209	Ctr-3-B10	1178	Allele Y	CC
210	Ctr-3-B11	1187	Allele Y	CC
211	Ctr-3-B12	1195	Allele Y	CC
212	Ctr-3-C1	1103	Both Alleles	CG
213	Ctr-3-C2	1111	Both Alleles	CG
214	Ctr-3-C3	1119	Allele Y	CC
215	Ctr-3-C4	1128	Both Alleles	CG
216	Ctr-3-C5	1136	Allele Y	CC
217	Ctr-3-C6	1144	Allele Y	CC
218	Ctr-3-C7	1152	Allele Y	CC
219	Ctr-3-C8	1162	Allele Y	CC
220	Ctr-3-C9	1171	Allele X	GG
221	Ctr-3-C10	1179	Allele Y	CC
222	Ctr-3-C11	1188	Allele X	GG
223	Ctr-3-C12	1196	Allele Y	CC
224	Ctr-3-D1	1104	Allele Y	CC
225	Ctr-3-D2	1112	Allele Y	CC
226	Ctr-3-D3	1120	Allele Y	CC
227	Ctr-3-D4	1129	Allele Y	CC
228	Ctr-3-D5	1137	Both Alleles	CG
229	Ctr-3-D6	1145	Both Alleles	CG
230	Ctr-3-D7	1153	Allele Y	CC
231	Ctr-3-D8	1163	Both Alleles	CG
232	Ctr-3-D9	1172	Both Alleles	CG
233	Ctr-3-D10	1180	Allele X	GG
234	Ctr-3-D11	1189	Both Alleles	CG
235	Ctr-3-D12	1197	Allele Y	CC
236	Ctr-3-E1	1105	Both Alleles	CG
237	Ctr-3-E2	1113	Both Alleles	CG
238	Ctr-3-E3	1121	Allele Y	CC
239	Ctr-3-E4	1130	Allele Y	CC
240	Ctr-3-E5	1138	Both Alleles	CG
241	Ctr-3-E6	1146	Both Alleles	CG
242	Ctr-3-E7	1155	Both Alleles	CG
243	Ctr-3-E8	1164	Allele Y	CC
244	Ctr-3-E9	1173	Both Alleles	CG
245	Ctr-3-E10	1181	Both Alleles	CG
246	Ctr-3-E11	1190	Allele Y	CC
247	Ctr-3-E12	1198	Allele Y	CC
248	Ctr-3-F1	1106	Allele Y	CC
249	Ctr-3-F2	1114	Allele Y	CC
250	Ctr-3-F3	1122	Allele Y	CC
251	Ctr-3-F4	1131	Allele Y	CC
252	Ctr-3-F5	1139	Both Alleles	CG
253	Ctr-3-F6	1147	Allele Y	CC
254	Ctr-3-F7	1157	Allele Y	CC
255	Ctr-3-F8	1165	Allele Y	CC
256	Ctr-3-F9	1174	Allele Y	CC
257	Ctr-3-F10	1183	Allele Y	CC
258	Ctr-3-F11	1191	Both Alleles	CG
259	Ctr-3-F12	1199	Allele Y	CC
260	Ctr-3-G1	1107	Both Alleles	CG
261	Ctr-3-G2	1115	Allele Y	CC
262	Ctr-3-G3	1124	Allele Y	CC
263	Ctr-3-G4	1132	Allele Y	CC
264	Ctr-3-G5	1140	Allele Y	CC
265	Ctr-3-G6	1148	Both Alleles	CG
266	Ctr-3-G7	1158	Both Alleles	CG
267	Ctr-3-G8	1166	Allele Y	CC
268	Ctr-3-G9	1175	Allele Y	CC
269	Ctr-3-G10	1184	Both Alleles	CG
270	Ctr-3-G11	1192	Allele Y	CC
271	Ctr-3-G12	1200	Allele Y	CC
272	Ctr-3-H1	1108	Both Alleles	CG
273	Ctr-3-H2	1116	Allele X	GG
274	Ctr-3-H3	1125	Allele Y	CC
275	Ctr-3-H4	1133	Allele Y	CC
276	Ctr-3-H5	1141	Allele Y	CC
277	Ctr-3-H6	1149	Allele Y	CC
278	Ctr-3-H7	1159	Allele Y	CC
279	Ctr-3-H8	1167	Both Alleles	CG
280	Ctr-3-H9	1176	Both Alleles	CG
281	Ctr-3-H10	1185	Allele Y	CC
282	Ctr-3-H11	1193	Allele Y	CC
283	CTR-4-A1	1202	Both Alleles	CG
284	CTR-4-A2	1211	Allele Y	CC
285	CTR-4-A3	1220	Both Alleles	CG
286	CTR-4-A4	1228	Allele Y	CC
287	CTR-4-A5	1238	Allele Y	CC
288	CTR-4-A6	1246	Both Alleles	CG
289	CTR-4-A7	1254	Allele Y	CC
290	CTR-4-A8	1262	Both Alleles	CG
291	CTR-4-A9	1270	Allele Y	CC
292	CTR-4-A10	1279	Both Alleles	CG
293	CTR-4-A11	1292	Both Alleles	CG
294	CTR-4-A12	1300	Allele Y	CC
295	CTR-4-B1	1203	Allele Y	CC
296	CTR-4-B2	1212	Both Alleles	CG
297	CTR-4-B3	1221	Allele Y	CC
298	CTR-4-B4	1230	Allele Y	CC
299	CTR-4-B5	1239	Both Alleles	CG
300	CTR-4-B6	1247	Allele Y	CC
301	CTR-4-B7	1255	Allele Y	CC
302	CTR-4-B8	1263	Both Alleles	CG
303	CTR-4-B9	1271	Allele X	GG
304	CTR-4-B10	1281	Allele Y	CC
305	CTR-4-B11	1293	Both Alleles	CG
306	CTR-4-B12	1301	Allele Y	CC
307	CTR-4-C1	1204	Allele Y	CC
308	CTR-4-C2	1213	Allele Y	CC
309	CTR-4-C3	1222	Both Alleles	CG
310	CTR-4-C4	1231	Allele Y	CC
311	CTR-4-C5	1240	Allele Y	CC
312	CTR-4-C6	1248	Both Alleles	CG
313	CTR-4-C7	1256	Allele Y	CC
314	CTR-4-C8	1264	Both Alleles	CG
315	CTR-4-C9	1272	Both Alleles	CG
316	CTR-4-C10	1283	Both Alleles	CG
317	CTR-4-C11	1294	Both Alleles	CG
318	CTR-4-C12	1302	Allele Y	CC
319	CTR-4-D1	1205	Allele Y	CC
320	CTR-4-D2	1214	Allele Y	CC
321	CTR-4-D3	1223	Allele X	GG
322	CTR-4-D4	1232	Both Alleles	CG
323	CTR-4-D5	1241	Allele Y	CC
324	CTR-4-D6	1249	Allele Y	CC
325	CTR-4-D7	1257	Allele Y	CC
326	CTR-4-D8	1265	Both Alleles	CG
327	CTR-4-D9	1273	Both Alleles	CG
328	CTR-4-D10	1284	Allele Y	CC
329	CTR-4-D11	1295	Allele Y	CC
330	CTR-4-D12	1303	Allele Y	CC
331	CTR-4-E1	1206	Allele Y	CC
332	CTR-4-E2	1215	Allele Y	CC
333	CTR-4-E3	1224	Allele Y	CC
334	CTR-4-E4	1233	Both Alleles	CG
335	CTR-4-E5	1242	Both Alleles	CG
336	CTR-4-E6	1250	Both Alleles	CG
337	CTR-4-E7	1258	Allele X	GG
338	CTR-4-E8	1266	Allele Y	CC
339	CTR-4-E9	1274	Allele Y	CC
340	CTR-4-E10	1285	Both Alleles	CG
341	CTR-4-E11	1296	Allele Y	CC
342	CTR-4-E12	1304	Both Alleles	CG
343	CTR-4-F1	1208	Allele Y	CC
344	CTR-4-F2	1217	Both Alleles	CG
345	CTR-4-F3	1225	Both Alleles	CG
346	CTR-4-F4	1234	Allele Y	CC
347	CTR-4-F5	1243	Both Alleles	CG
348	CTR-4-F6	1251	Allele Y	CC
349	CTR-4-F7	1259	Allele Y	CC
350	CTR-4-F8	1267	Both Alleles	CG
351	CTR-4-F9	1275	Allele Y	CC
352	CTR-4-F10	1287	Allele Y	CC
353	CTR-4-F11	1297	Allele Y	CC
354	CTR-4-F12	1305	Both Alleles	CG
355	CTR-4-G1	1209	Both Alleles	CG
356	CTR-4-G2	1218	Allele Y	CC
357	CTR-4-G3	1226	Allele Y	CC
358	CTR-4-G4	1235	Allele Y	CC
359	CTR-4-G5	1244	Allele Y	CC
360	CTR-4-G6	1252	Allele Y	CC
361	CTR-4-G7	1260	Allele Y	CC
362	CTR-4-G8	1268	Allele Y	CC
363	CTR-4-G9	1277	Allele Y	CC
364	CTR-4-G10	1288	Allele Y	CC
365	CTR-4-G11	1298	Allele Y	CC
366	CTR-4-G12	1306	Both Alleles	CG
367	CTR-4-H1	1210	Both Alleles	CG
368	CTR-4-H2	1219	Allele Y	CC
369	CTR-4-H3	1227	Both Alleles	CG
370	CTR-4-H4	1236	Allele Y	CC
371	CTR-4-H5	1245	Allele Y	CC
372	CTR-4-H6	1253	Both Alleles	CG
373	CTR-4-H7	1261	Both Alleles	CG
374	CTR-4-H8	1269	Allele Y	CC
375	CTR-4-H9	1278	Allele Y	CC
376	CTR-4-H10	1291	Allele Y	CC
377	CTR-4-H11	1299	Both Alleles	CG
378	CPO-1-A1	7476	Allele Y	CC
379	CPO-1-A2	7513	Both Alleles	CG
380	CPO-1-A3	7542	Both Alleles	CG
381	CPO-1-A4	7595	Both Alleles	CG
382	CPO-1-A5	7621	Allele Y	CC
383	CPO-1-A6	7671	Allele Y	CC
384	CPO-1-A7	7698	Allele Y	CC
385	CPO-1-A8	7760	Allele Y	CC
386	CPO-1-A9	7795	Allele Y	CC
387	CPO-1-A10	7839	Allele Y	CC
388	CPO-1-A11	7899	Both Alleles	CG
389	CPO-1-B1	7477	Both Alleles	CG
390	CPO-1-B2	7516	Allele Y	CC
391	CPO-1-B3	7543	Both Alleles	CG
392	CPO-1-B4	7597	Both Alleles	CG
393	CPO-1-B5	7633	Allele Y	CC
394	CPO-1-B6	7676	Both Alleles	CG
395	CPO-1-B7	7702	Allele Y	CC
396	CPO-1-B8	7762	Both Alleles	CG
397	CPO-1-B9	7809	Both Alleles	CG
398	CPO-1-B10	7842	Allele Y	CC
399	CPO-1-B11	7900	Allele Y	CC
400	CPO-1-C1	7484	Allele Y	CC
401	CPO-1-C2	7517	Both Alleles	CG
402	CPO-1-C3	7544	Allele X	GG
403	CPO-1-C4	7599	Allele Y	CC
404	CPO-1-C5	7635	Allele Y	CC
405	CPO-1-C6	7677	Both Alleles	CG
406	CPO-1-C7	7722	Allele Y	CC
407	CPO-1-C8	7770	Both Alleles	CG
408	CPO-1-C9	7816	Allele Y	CC
409	CPO-1-C10	7844	Allele Y	CC
410	CPO-1-C11	7926	Both Alleles	CG
411	CPO-1-D1	7486	Allele Y	CC
412	CPO-1-D2	7529	Allele Y	CC
413	CPO-1-D3	7549	Allele Y	CC
414	CPO-1-D4	7607	Both Alleles	CG
415	CPO-1-D5	7640	Allele Y	CC
416	CPO-1-D6	7679	Allele Y	CC
417	CPO-1-D7	7727	Allele Y	CC
418	CPO-1-D8	7774	Both Alleles	CG
419	CPO-1-D9	7824	Allele Y	CC
420	CPO-1-D10	7851	Both Alleles	CG
421	CPO-1-D11	7932	Allele Y	CC
422	CPO-1-E1	7491	Both Alleles	CG
423	CPO-1-E2	7530	Both Alleles	CG
424	CPO-1-E3	7568	Allele Y	CC
425	CPO-1-E4	7609	Allele Y	CC
426	CPO-1-E5	7645	Both Alleles	CG
427	CPO-1-E6	7681	Allele Y	CC
428	CPO-1-E7	7732	Both Alleles	CG
429	CPO-1-E8	7779	Allele Y	CC
430	CPO-1-E9	7825	Allele Y	CC
431	CPO-1-E10	7857	Allele Y	CC
432	CPO-1-E11	7935	Allele Y	CC
433	CPO-1-F1	7494	Both Alleles	CG
434	CPO-1-F2	7536	Allele Y	CC
435	CPO-1-F3	7570	Both Alleles	CG
436	CPO-1-F4	7611	Both Alleles	CG
437	CPO-1-F5	7654	Allele X	GG
438	CPO-1-F6	7689	Allele Y	CC
439	CPO-1-F7	7738	Allele Y	CC
440	CPO-1-F8	7783	Both Alleles	CG
441	CPO-1-F9	7830	Both Alleles	CG
442	CPO-1-F10	7858	Allele Y	CC
443	CPO-1-F11	7941	Allele X	GG
444	CPO-1-G1	7497	Allele Y	CC
445	CPO-1-G2	7539	Both Alleles	CG
446	CPO-1-G3	7571	Allele Y	CC
447	CPO-1-G4	7619	Allele Y	CC
448	CPO-1-G5	7666	Allele Y	CC
449	CPO-1-G6	7694	Allele Y	CC
450	CPO-1-G7	7739	Allele Y	CC
451	CPO-1-G8	7790	Allele Y	CC
452	CPO-1-G9	7831	Allele Y	CC
453	CPO-1-G10	7859	Allele Y	CC
454	CPO-1-G11	7943	Allele Y	CC
455	CPO-1-H1	7503	Allele Y	CC
456	CPO-1-H2	7541	Allele Y	CC
457	CPO-1-H3	7577	Both Alleles	CG
458	CPO-1-H4	7620	Both Alleles	CG
459	CPO-1-H5	7668	Allele Y	CC
460	CPO-1-H6	7696	Allele X	GG
461	CPO-1-H7	7743	Both Alleles	CG
462	CPO-1-H8	7791	Allele Y	CC
463	CPO-1-H9	7836	Allele X	GG
464	CPO-1-H10	7863	Allele Y	CC
465	CPO-1-H11	7944	Allele Y	CC
466	CPO-2-A1	7948	Allele Y	CC
467	CPO-2-A2	8012	Allele Y	CC
468	CPO-2-A3	8058	Both Alleles	CG
469	CPO-2-A4	8097	Allele Y	CC
470	CPO-2-A5	8141	Allele Y	CC
471	CPO-2-A6	8159	Allele Y	CC
472	CPO-2-A7	8199	Allele Y	CC
473	CPO-2-A8	8227	Allele Y	CC
474	CPO-2-A9	8254	Allele Y	CC
475	CPO-2-A10	8290	Allele Y	CC
476	CPO-2-A11	8339	Allele Y	CC
477	CPO-2-B1	7976	Allele X	GG
478	CPO-2-B2	8013	Allele Y	CC
479	CPO-2-B3	8066	Both Alleles	CG
480	CPO-2-B4	8105	Both Alleles	CG
481	CPO-2-B5	8142	Both Alleles	CG
482	CPO-2-B6	8171	Allele Y	CC
483	CPO-2-B7	8200	Both Alleles	CG
484	CPO-2-B8	8233	Both Alleles	CG
485	CPO-2-B9	8256	Allele Y	CC
486	CPO-2-B10	8291	Both Alleles	CG
487	CPO-2-C1	7989	Both Alleles	CG
488	CPO-2-C2	8018	Allele Y	CC
489	CPO-2-C3	8068	Allele Y	CC
490	CPO-2-C4	8108	Allele Y	CC
491	CPO-2-C5	8143	Allele Y	CC
492	CPO-2-C6	8175	Allele Y	CC
493	CPO-2-C7	8201	Both Alleles	CG
494	CPO-2-C8	8235	Allele Y	CC
495	CPO-2-C9	8259	Both Alleles	CG
496	CPO-2-C10	8293	Allele Y	CC
497	CPO-2-D1	7993	Allele Y	CC
498	CPO-2-D2	8025	Both Alleles	CG
499	CPO-2-D3	8078	Allele Y	CC
500	CPO-2-D4	8110	Allele Y	CC
501	CPO-2-D5	8147	Allele Y	CC
502	CPO-2-D6	8189	Both Alleles	CG
503	CPO-2-D7	8207	Both Alleles	CG
504	CPO-2-D8	8237	Allele Y	CC
505	CPO-2-D9	8262	Allele Y	CC
506	CPO-2-D10	8294	Allele Y	CC
507	CPO-2-E1	7995	Allele Y	CC
508	CPO-2-E2	8028	Both Alleles	CG
509	CPO-2-E3	8079	Allele Y	CC
510	CPO-2-E4	8111	Both Alleles	CG
511	CPO-2-E5	8152	Allele Y	CC
512	CPO-2-E6	8193	Both Alleles	CG
513	CPO-2-E7	8210	Both Alleles	CG
514	CPO-2-E8	8243	Both Alleles	CG
515	CPO-2-E9	8264	Allele Y	CC
516	CPO-2-E10	8333	Both Alleles	CG
517	CPO-2-F1	7996	Both Alleles	CG
518	CPO-2-F2	8052	Allele Y	CC
519	CPO-2-F3	8082	Both Alleles	CG
520	CPO-2-F4	8112	Allele Y	CC
521	CPO-2-F5	8154	Allele Y	CC
522	CPO-2-F6	8195	Both Alleles	CG
523	CPO-2-F7	8211	Allele Y	CC
524	CPO-2-F8	8250	Both Alleles	CG
525	CPO-2-F9	8269	Allele Y	CC
526	CPO-2-F10	8336	Allele Y	CC
527	CPO-2-G1	7998	Allele Y	CC
528	CPO-2-G2	8055	Allele Y	CC
529	CPO-2-G3	8086	Allele Y	CC
530	CPO-2-G4	8117	Allele Y	CC
531	CPO-2-G5	8155	Allele Y	CC
532	CPO-2-G6	8197	Both Alleles	CG
533	CPO-2-G7	8212	Allele Y	CC
534	CPO-2-G8	8251	Both Alleles	CG
535	CPO-2-G9	8280	Allele Y	CC
536	CPO-2-G10	8337	Allele Y	CC
537	CPO-2-H1	8002	Both Alleles	CG
538	CPO-2-H2	8056	Allele Y	CC
539	CPO-2-H3	8089	Allele Y	CC
540	CPO-2-H4	8120	Allele X	GG
541	CPO-2-H5	8157	Allele Y	CC
542	CPO-2-H6	8198	Allele Y	CC
543	CPO-2-H7	8222	Allele Y	CC
544	CPO-2-H8	8252	Both Alleles	CG
545	CPO-2-H9	8281	Allele Y	CC
546	CPO-2-H10	8338	Both Alleles	CG
547	Cpo-3-A1	6902	Allele Y	CC
548	Cpo-3-A2	6979	Allele Y	CC
549	Cpo-3-A3	7043	Both Alleles	CG
550	Cpo-3-A4	7073	Allele Y	CC
551	Cpo-3-A5	7130	Allele Y	CC
552	Cpo-3-A6	7159	Allele Y	CC
553	Cpo-3-A7	7198	Both Alleles	CG
554	Cpo-3-A8	7227	Allele Y	CC
555	Cpo-3-A9	7275	Allele Y	CC
556	Cpo-3-A10	7313	Allele Y	CC
557	Cpo-3-B1	6921	Allele Y	CC
558	Cpo-3-B2	6996	Allele Y	CC
559	Cpo-3-B3	7045	Allele Y	CC
560	Cpo-3-B4	7089	Both Alleles	CG
561	Cpo-3-B5	7133	Both Alleles	CG
562	Cpo-3-B6	7173	Both Alleles	CG
563	Cpo-3-B7	7202	Allele Y	CC
564	Cpo-3-B8	7231	Allele Y	CC
565	Cpo-3-B9	7279	Allele Y	CC
566	Cpo-3-B10	7314	Allele Y	CC
567	Cpo-3-C1	6932	Allele Y	CC
568	Cpo-3-C2	7002	Allele Y	CC
569	Cpo-3-C3	7054	Allele Y	CC
570	Cpo-3-C4	7101	Allele Y	CC
571	Cpo-3-C5	7136	Allele Y	CC
572	Cpo-3-C6	7185	Allele Y	CC
573	Cpo-3-C7	7208	Allele Y	CC
574	Cpo-3-C8	7234	Allele Y	CC
575	Cpo-3-C9	7283	Allele Y	CC
576	Cpo-3-D1	6936	Both Alleles	CG
577	Cpo-3-D2	7008	Allele Y	CC
578	Cpo-3-D3	7057	Allele Y	CC
579	Cpo-3-D4	7102	Allele Y	CC
580	Cpo-3-D5	7138	Both Alleles	CG
581	Cpo-3-D6	7186	Both Alleles	CG
582	Cpo-3-D7	7209	Allele Y	CC
583	Cpo-3-D8	7245	Allele Y	CC
584	Cpo-3-D9	7285	Allele Y	CC
585	Cpo-3-E1	6946	Both Alleles	CG
586	Cpo-3-E2	7022	Allele Y	CC
587	Cpo-3-E3	7059	Allele Y	CC
588	Cpo-3-E4	7109	Allele Y	CC
589	Cpo-3-E5	7139	Allele Y	CC
590	Cpo-3-E6	7188	Allele Y	CC
591	Cpo-3-E7	7212	Allele Y	CC
592	Cpo-3-E8	7254	Allele Y	CC
593	Cpo-3-E9	7287	Allele Y	CC
594	Cpo-3-F1	6949	Both Alleles	CG
595	Cpo-3-F2	7029	Allele Y	CC
596	Cpo-3-F3	7060	Both Alleles	CG
597	Cpo-3-F4	7115	Allele X	GG
598	Cpo-3-F5	7140	Allele Y	CC
599	Cpo-3-F6	7190	Both Alleles	CG
600	Cpo-3-F7	7213	Both Alleles	CG
601	Cpo-3-F8	7255	Both Alleles	CG
602	Cpo-3-F9	7301	Allele Y	CC
603	Cpo-3-G1	6952	Both Alleles	CG
604	Cpo-3-G2	7030	Both Alleles	CG
605	Cpo-3-G3	7061	Both Alleles	CG
606	Cpo-3-G4	7118	Both Alleles	CG
607	Cpo-3-G5	7144	Allele Y	CC
608	Cpo-3-G6	7193	Allele Y	CC
609	Cpo-3-G7	7215	Both Alleles	CG
610	Cpo-3-G8	7258	Allele Y	CC
611	Cpo-3-G9	7302	Allele Y	CC
612	Cpo-3-H1	6964	Allele Y	CC
613	Cpo-3-H2	7034	Allele Y	CC
614	Cpo-3-H3	7067	Both Alleles	CG
615	Cpo-3-H4	7129	Allele Y	CC
616	Cpo-3-H5	7145	Allele Y	CC
617	Cpo-3-H6	7197	Allele Y	CC
618	Cpo-3-H7	7226	Both Alleles	CG
619	Cpo-3-H8	7271	Allele Y	CC
620	Cpo-3-H9	7306	Allele Y	CC
621	CLO-2-A1	8057	Allele Y	CC
622	CLO-2-A2	8077	Allele Y	CC
623	CLO-2-A3	8124	Allele Y	CC
624	CLO-2-A4	8163	Allele X	GG
625	CLO-2-A5	8218	Allele Y	CC
626	CLO-2-A6	8761	Allele Y	CC
627	CLO-2-A7	8842	Allele Y	CC
628	CLO-2-A8	8836	Allele Y	CC
629	CLO-2-A9	8260	Both Alleles	CG
630	CLO-2-A10	8306	Allele Y	CC
631	CLO-2-A11	8373	Allele Y	CC
632	CLO-2-B1	7848	Both Alleles	CG
633	CLO-2-B2	8090	Both Alleles	CG
634	CLO-2-B3	8126	Allele Y	CC
635	CLO-2-B4	8174	Both Alleles	CG
636	CLO-2-B5	8220	Allele Y	CC
637	CLO-2-B6	8736	Allele Y	CC
638	CLO-2-B7	8679	Both Alleles	CG
639	CLO-2-B8	8742	Allele Y	CC
640	CLO-2-B9	8261	Both Alleles	CG
641	CLO-2-B10	8322	Both Alleles	CG
642	CLO-2-B11	8389	Both Alleles	CG
643	CLO-2-C1	7845	Allele Y	CC
644	CLO-2-C2	8094	Allele Y	CC
645	CLO-2-C3	8129	Allele Y	CC
646	CLO-2-C4	8176	Both Alleles	CG
647	CLO-2-C5	8223	Allele Y	CC
648	CLO-2-C6	8828	Allele Y	CC
649	CLO-2-C7	8650	Both Alleles	CG
650	CLO-2-C8	8225	Allele Y	CC
651	CLO-2-C9	8263	Allele Y	CC
652	CLO-2-C10	8323	Allele X	GG
653	CLO-2-C11	8394	Allele Y	CC
654	CLO-2-D1	7925	Allele Y	CC
655	CLO-2-D2	8096	Allele Y	CC
656	CLO-2-D3	8137	Both Alleles	CG
657	CLO-2-D4	8179	Allele Y	CC
658	CLO-2-D5	8706	Allele Y	CC
659	CLO-2-D6	8839	Allele X	GG
660	CLO-2-D7	8840	Both Alleles	CG
661	CLO-2-D8	8228	Both Alleles	CG
662	CLO-2-D9	8272	Both Alleles	CG
663	CLO-2-D10	8329	Allele Y	CC
664	CLO-2-D11	8421	Allele Y	CC
665	CLO-2-E1	8103	Allele Y	CC
666	CLO-2-E2	8102	Allele Y	CC
667	CLO-2-E3	8138	Allele Y	CC
668	CLO-2-E4	8180	Allele Y	CC
669	CLO-2-E5	8722	Both Alleles	CG
670	CLO-2-E6	8841	Both Alleles	CG
671	CLO-2-E7	8821	Allele Y	CC
672	CLO-2-E8	8232	Allele Y	CC
673	CLO-2-E9	8273	Both Alleles	CG
674	CLO-2-E10	8334	Both Alleles	CG
675	CLO-2-F1	7879	Allele Y	CC
676	CLO-2-F2	8106	Allele X	GG
677	CLO-2-F3	8139	Allele Y	CC
678	CLO-2-F4	8184	Allele Y	CC
679	CLO-2-F5	8738	Allele Y	CC
680	CLO-2-F6	8747	Allele Y	CC
681	CLO-2-F7	8728	Both Alleles	CG
682	CLO-2-F8	8236	Both Alleles	CG
683	CLO-2-F9	8289	Allele Y	CC
684	CLO-2-F10	8357	Allele Y	CC
685	CLO-2-G1	8061	Allele Y	CC
686	CLO-2-G2	8113	Allele Y	CC
687	CLO-2-G3	8150	Allele Y	CC
688	CLO-2-G4	8194	Both Alleles	CG
689	CLO-2-G5	8847	Both Alleles	CG
690	CLO-2-G6	8709	Both Alleles	CG
691	CLO-2-G7	8666	Allele X	GG
692	CLO-2-G8	8245	Allele Y	CC
693	CLO-2-G9	8292	Allele Y	CC
694	CLO-2-G10	8358	Allele Y	CC
695	CLO-2-H1	8074	Allele Y	CC
696	CLO-2-H2	8116	Allele Y	CC
697	CLO-2-H3	8161	Allele Y	CC
698	CLO-2-H4	8206	Both Alleles	CG
699	CLO-2-H5	8686	Both Alleles	CG
700	CLO-2-H6	8776	Both Alleles	CG
701	CLO-2-H7	8826	Allele Y	CC
702	CLO-2-H8	8247	Both Alleles	CG
703	CLO-2-H9	8296	Allele Y	CC
704	CLO-2-H10	8367	Allele Y	CC
705	Clo-3-A1	8428	Both Alleles	CG
706	Clo-3-A2	8456	Allele Y	CC
707	Clo-3-A3	8488	Allele Y	CC
708	Clo-3-A4	8514	Both Alleles	CG
709	Clo-3-A5	8547	Allele Y	CC
710	Clo-3-A6	8577	Allele Y	CC
711	Clo-3-B1	8430	Both Alleles	CG
712	Clo-3-B2	8458	Allele Y	CC
713	Clo-3-B3	8491	Allele Y	CC
714	Clo-3-B4	8522	Both Alleles	CG
715	Clo-3-B5	8548	Both Alleles	CG
716	Clo-3-B6	8579	Allele Y	CC
717	Clo-3-C1	8432	Both Alleles	CG
718	Clo-3-C2	8469	Allele X	GG
719	Clo-3-C3	8492	Allele Y	CC
720	Clo-3-C4	8525	Both Alleles	CG
721	Clo-3-C5	8551	Allele Y	CC
722	Clo-3-C6	8581	Allele Y	CC
723	Clo-3-D1	8433	Allele Y	CC
724	Clo-3-D2	8471	Both Alleles	CG
725	Clo-3-D3	8503	Both Alleles	CG
726	Clo-3-D4	8530	Both Alleles	CG
727	Clo-3-D5	8553	Allele Y	CC
728	Clo-3-D6	8583	Allele Y	CC
729	Clo-3-E1	8442	Allele Y	CC
730	Clo-3-E2	8472	Allele Y	CC
731	Clo-3-E3	8504	Allele Y	CC
732	Clo-3-E4	8536	Allele Y	CC
733	Clo-3-E5	8554	Allele Y	CC
734	Clo-3-E6	8593	Allele Y	CC
735	Clo-3-F1	8447	Allele Y	CC
736	Clo-3-F2	8475	Allele Y	CC
737	Clo-3-F3	8505	Both Alleles	CG
738	Clo-3-F4	8537	Allele Y	CC
739	Clo-3-F5	8564	Both Alleles	CG
740	Clo-3-F6	8605	Both Alleles	CG
741	Clo-3-G1	8451	Allele Y	CC
742	Clo-3-G2	8478	Both Alleles	CG
743	Clo-3-G3	8509	Allele Y	CC
744	Clo-3-G4	8540	Allele Y	CC
745	Clo-3-G5	8568	Allele Y	CC
746	Clo-3-G6	8628	Allele Y	CC
747	Clo-3-H1	8454	Allele Y	CC
748	Clo-3-H2	8485	Allele Y	CC
749	Clo-3-H3	8511	Both Alleles	CG
750	Clo-3-H4	8546	Both Alleles	CG
751	Clo-3-H5	8572	Allele Y	CC
752	Clo-3-H6	8649	Both Alleles	CG
753	CLP-1-A1	8001	Allele Y	CC
754	CLP-1-A2	8059	Allele Y	CC
755	CLP-1-A3	8093	Both Alleles	CG
756	CLP-1-A4	8118	Allele Y	CC
757	CLP-1-A5	8132	Allele Y	CC
758	CLP-1-A6	8160	Allele Y	CC
759	CLP-1-A7	8172	Allele Y	CC
760	CLP-1-A8	8190	Both Alleles	CG
761	CLP-1-A9	8219	Both Alleles	CG
762	CLP-1-B1	8009	Both Alleles	CG
763	CLP-1-B2	8062	Allele X	GG
764	CLP-1-B3	8095	Allele Y	CC
765	CLP-1-B4	8119	Allele X	GG
766	CLP-1-B5	8133	Allele Y	CC
767	CLP-1-B6	8164	Both Alleles	CG
768	CLP-1-B7	8173	Allele Y	CC
769	CLP-1-B8	8191	Allele Y	CC
770	CLP-1-B9	8221	Both Alleles	CG
771	CLP-1-C1	8031	Allele Y	CC
772	CLP-1-C2	8064	Both Alleles	CG
773	CLP-1-C3	8098	Allele Y	CC
774	CLP-1-C4	8122	Allele Y	CC
775	CLP-1-C5	8134	Allele Y	CC
776	CLP-1-C6	8165	Allele Y	CC
777	CLP-1-C7	8178	Allele Y	CC
778	CLP-1-C8	8192	Both Alleles	CG
779	CLP-1-C9	8224	Allele Y	CC
780	CLP-1-D1	8033	Allele Y	CC
781	CLP-1-D2	8071	Allele Y	CC
782	CLP-1-D3	8100	Both Alleles	CG
783	CLP-1-D4	8125	Allele Y	CC
784	CLP-1-D5	8135	Allele Y	CC
785	CLP-1-D6	8166	Allele Y	CC
786	CLP-1-D7	8181	Allele Y	CC
787	CLP-1-D8	8196	Allele Y	CC
788	CLP-1-D9	8226	Allele Y	CC
789	CLP-1-E1	8036	Allele Y	CC
790	CLP-1-E2	8087	Allele Y	CC
791	CLP-1-E3	8101	Both Alleles	CG
792	CLP-1-E4	8127	Allele Y	CC
793	CLP-1-E5	8136	Allele Y	CC
794	CLP-1-E6	8167	Allele Y	CC
795	CLP-1-E7	8182	Both Alleles	CG
796	CLP-1-E8	8202	Both Alleles	CG
797	CLP-1-E9	8229	Both Alleles	CG
798	CLP-1-F1	8037	Both Alleles	CG
799	CLP-1-F2	8088	Both Alleles	CG
800	CLP-1-F3	8104	Allele Y	CC
801	CLP-1-F4	8128	Both Alleles	CG
802	CLP-1-F5	8144	Allele Y	CC
803	CLP-1-F6	8168	Allele Y	CC
804	CLP-1-F7	8186	Both Alleles	CG
805	CLP-1-F8	8214	Allele Y	CC
806	CLP-1-G1	8038	Allele Y	CC
807	CLP-1-G2	8091	Both Alleles	CG
808	CLP-1-G3	8114	Allele Y	CC
809	CLP-1-G4	8130	Both Alleles	CG
810	CLP-1-G5	8145	Allele Y	CC
811	CLP-1-G6	8169	Both Alleles	CG
812	CLP-1-G7	8187	Allele Y	CC
813	CLP-1-G8	8216	Both Alleles	CG
814	CLP-1-H1	8045	Both Alleles	CG
815	CLP-1-H2	8092	Allele X	GG
816	CLP-1-H3	8115	Both Alleles	CG
817	CLP-1-H4	8131	Allele Y	CC
818	CLP-1-H5	8146	Allele Y	CC
819	CLP-1-H6	8170	Both Alleles	CG
820	CLP-1-H7	8188	Allele Y	CC
821	CLP-1-H8	8217	Allele Y	CC
822	CLP-2-A1	8242	Allele Y	CC
823	CLP-2-A2	8258	Allele X	GG
824	CLP-2-A3	8283	Allele Y	CC
825	CLP-2-A4	8302	Both Alleles	CG
826	CLP-2-A5	8313	Allele Y	CC
827	CLP-2-A6	8331	Allele Y	CC
828	CLP-2-A7	8399	Allele Y	CC
829	CLP-2-A8	8441	Allele Y	CC
830	CLP-2-A9	8483	Allele Y	CC
831	CLP-2-B1	8231	Allele Y	CC
832	CLP-2-B2	8230	Both Alleles	CG
833	CLP-2-B3	8285	Allele Y	CC
834	CLP-2-B4	8303	Allele Y	CC
835	CLP-2-B5	8315	Both Alleles	CG
836	CLP-2-B6	8343	Both Alleles	CG
837	CLP-2-B7	8401	Allele Y	CC
838	CLP-2-B8	8446	Allele Y	CC
839	CLP-2-B9	8484	Allele Y	CC
840	CLP-2-C1	8241	Both Alleles	CG
841	CLP-2-C2	8265	Allele Y	CC
842	CLP-2-C3	8287	Allele Y	CC
843	CLP-2-C4	8304	Allele Y	CC
844	CLP-2-C5	8316	Allele X	GG
845	CLP-2-C6	8348	Both Alleles	CG
846	CLP-2-C7	8405	Allele Y	CC
847	CLP-2-C8	8448	Allele Y	CC
848	CLP-2-C9	8487	Allele Y	CC
849	CLP-2-D1	8234	Allele Y	CC
850	CLP-2-D2	8270	Both Alleles	CG
851	CLP-2-D3	8295	Allele Y	CC
852	CLP-2-D4	8305	Allele Y	CC
853	CLP-2-D5	8319	Allele Y	CC
854	CLP-2-D6	8356	Both Alleles	CG
855	CLP-2-D7	8406	Allele Y	CC
856	CLP-2-D8	8450	Both Alleles	CG
857	CLP-2-D9	8496	Allele Y	CC
858	CLP-2-E1	8244	Both Alleles	CG
859	CLP-2-E2	8274	Allele Y	CC
860	CLP-2-E3	8298	Allele Y	CC
861	CLP-2-E4	8307	Both Alleles	CG
862	CLP-2-E5	8320	Allele Y	CC
863	CLP-2-E6	8368	Allele Y	CC
864	CLP-2-E7	8407	Allele Y	CC
865	CLP-2-E8	8457	Both Alleles	CG
866	CLP-2-E9	8500	Allele Y	CC
867	CLP-2-F1	8246	Allele Y	CC
868	CLP-2-F2	8278	Both Alleles	CG
869	CLP-2-F3	8299	Allele Y	CC
870	CLP-2-F4	8308	Both Alleles	CG
871	CLP-2-F5	8324	Allele Y	CC
872	CLP-2-F6	8379	Both Alleles	CG
873	CLP-2-F7	8416	Both Alleles	CG
874	CLP-2-F8	8464	Allele Y	CC
875	CLP-2-G1	8248	Both Alleles	CG
876	CLP-2-G2	8279	Allele Y	CC
877	CLP-2-G3	8300	Both Alleles	CG
878	CLP-2-G4	8309	Both Alleles	CG
879	CLP-2-G5	8328	Allele Y	CC
880	CLP-2-G6	8383	Allele Y	CC
881	CLP-2-G7	8424	Allele Y	CC
882	CLP-2-G8	8473	Both Alleles	CG
883	CLP-2-H1	8249	Allele Y	CC
884	CLP-2-H2	8282	Both Alleles	CG
885	CLP-2-H3	8301	Allele Y	CC
886	CLP-2-H4	8312	Allele Y	CC
887	CLP-2-H5	8330	Allele Y	CC
888	CLP-2-H6	8386	Allele Y	CC
889	CLP-2-H7	8437	Allele Y	CC
890	CLP-2-H8	8481	Allele Y	CC
891	CLP-3-A1	7562	Allele Y	CC
892	CLP-3-A2	7601	Allele Y	CC
893	CLP-3-A3	7618	Both Alleles	CG
894	CLP-3-A4	7642	Allele Y	CC
895	CLP-3-A5	7658	Both Alleles	CG
896	CLP-3-A6	7678	Allele Y	CC
897	CLP-3-A7	7699	Both Alleles	CG
898	CLP-3-A8	7730	Both Alleles	CG
899	CLP-3-B1	7572	Allele Y	CC
900	CLP-3-B2	7605	Allele Y	CC
901	CLP-3-B3	7623	Allele Y	CC
902	CLP-3-B4	7647	Allele X	GG
903	CLP-3-B5	7659	Allele Y	CC
904	CLP-3-B6	7682	Both Alleles	CG
905	CLP-3-B7	7701	Allele Y	CC
906	CLP-3-B8	7731	Allele Y	CC
907	CLP-3-C1	7583	Both Alleles	CG
908	CLP-3-C2	7606	Allele Y	CC
909	CLP-3-C3	7624	Allele Y	CC
910	CLP-3-C4	7648	Both Alleles	CG
911	CLP-3-C5	7661	Allele Y	CC
912	CLP-3-C6	7685	Both Alleles	CG
913	CLP-3-C7	7706	Both Alleles	CG
914	CLP-3-C8	7735	Allele Y	CC
915	CLP-3-D1	7585	Allele X	GG
916	CLP-3-D2	7610	Allele Y	CC
917	CLP-3-D3	7626	Both Alleles	CG
918	CLP-3-D4	7651	Allele Y	CC
919	CLP-3-D5	7662	Allele Y	CC
920	CLP-3-D6	7688	Allele X	GG
921	CLP-3-D7	7709	Both Alleles	CG
922	CLP-3-D8	7737	Allele Y	CC
923	CLP-3-E1	7588	Allele Y	CC
924	CLP-3-E2	7612	Allele Y	CC
925	CLP-3-E3	7629	Allele Y	CC
926	CLP-3-E4	7652	Both Alleles	CG
927	CLP-3-E5	7663	Allele Y	CC
928	CLP-3-E6	7690	Allele Y	CC
929	CLP-3-E7	7715	Both Alleles	CG
930	CLP-3-E8	7840	Both Alleles	CG
931	CLP-3-F1	7589	Both Alleles	CG
932	CLP-3-F2	7613	Both Alleles	CG
933	CLP-3-F3	7634	Allele Y	CC
934	CLP-3-F4	7653	Allele Y	CC
935	CLP-3-F5	7667	Allele Y	CC
936	CLP-3-F6	7692	Allele Y	CC
937	CLP-3-F7	7720	Allele Y	CC
938	CLP-3-F8	7757	Allele Y	CC
939	CLP-3-G1	7598	Allele Y	CC
940	CLP-3-G2	7616	Allele Y	CC
941	CLP-3-G3	7636	Allele Y	CC
942	CLP-3-G4	7655	Allele Y	CC
943	CLP-3-G5	7668	Both Alleles	CG
944	CLP-3-G6	7693	Both Alleles	CG
945	CLP-3-G7	7728	Allele Y	CC
946	CLP-3-G8	7761	Both Alleles	CG
947	CLP-3-H1	7600	Allele Y	CC
948	CLP-3-H2	7617	Both Alleles	CG
949	CLP-3-H3	7637	Allele Y	CC
950	CLP-3-H4	7656	Allele Y	CC
951	CLP-3-H5	7670	Allele Y	CC
952	CLP-3-H6	7697	Both Alleles	CG
953	CLP-3-H7	7729	Both Alleles	CG
954	CLP-4-A1	7763	Allele Y	CC
955	CLP-4-A2	7784	Allele Y	CC
956	CLP-4-A3	7803	Allele Y	CC
957	CLP-4-A4	7819	Allele Y	CC
958	CLP-4-A5	7841	Both Alleles	CG
959	CLP-4-A6	7860	Allele Y	CC
960	CLP-4-A7	7890	Both Alleles	CG
961	CLP-4-B1	7766	Both Alleles	CG
962	CLP-4-B2	7786	Allele Y	CC
963	CLP-4-B3	7804	Both Alleles	CG
964	CLP-4-B4	7821	Allele X	GG
965	CLP-4-B5	7843	Allele X	GG
966	CLP-4-B6	7861	Allele Y	CC
967	CLP-4-B7	7891	Both Alleles	CG
968	CLP-4-C1	7767	Both Alleles	CG
969	CLP-4-C2	7788	Both Alleles	CG
970	CLP-4-C3	7807	Both Alleles	CG
971	CLP-4-C4	7822	Allele Y	CC
972	CLP-4-C5	7850	Allele Y	CC
973	CLP-4-C6	7862	Allele Y	CC
974	CLP-4-C7	7893	Both Alleles	CG
975	CLP-4-D1	7769	Allele Y	CC
976	CLP-4-D2	7789	Both Alleles	CG
977	CLP-4-D3	7810	Allele Y	CC
978	CLP-4-D4	7826	Allele Y	CC
979	CLP-4-D5	7852	Allele Y	CC
980	CLP-4-D6	7864	Allele X	GG
981	CLP-4-D7	7896	Allele Y	CC
982	CLP-4-E1	7771	Both Alleles	CG
983	CLP-4-E2	7792	Both Alleles	CG
984	CLP-4-E3	7811	Allele Y	CC
985	CLP-4-E4	7827	Allele Y	CC
986	CLP-4-E5	7853	Both Alleles	CG
987	CLP-4-E6	7865	Allele Y	CC
988	CLP-4-E7	7898	Both Alleles	CG
989	CLP-4-F1	7775	Allele Y	CC
990	CLP-4-F2	7794	Both Alleles	CG
991	CLP-4-F3	7814	Allele Y	CC
992	CLP-4-F4	7829	Both Alleles	CG
993	CLP-4-F5	7854	Both Alleles	CG
994	CLP-4-F6	7867	Allele Y	CC
995	CLP-4-F7	7901	Allele Y	CC
996	CLP-4-G1	7776	Allele Y	CC
997	CLP-4-G2	7797	Allele Y	CC
998	CLP-4-G3	7815	Allele Y	CC
999	CLP-4-G4	7832	Both Alleles	CG
1000	CLP-4-G5	7855	Allele Y	CC
1001	CLP-4-G6	7868	Allele Y	CC
1002	CLP-4-G7	7902	Allele Y	CC
1003	CLP-4-H1	7777	Allele Y	CC
1004	CLP-4-H2	7798	Allele Y	CC
1005	CLP-4-H3	7818	Allele Y	CC
1006	CLP-4-H4	7834	Allele Y	CC
1007	CLP-4-H5	7856	Allele Y	CC
1008	CLP-4-H6	7870	Allele Y	CC
1009	CLP-4-H7	7903	Allele Y	CC
1010	CLO-1-A1	7469	Allele Y	CC
1011	CLO-1-A2	7522	Both Alleles	CG
1012	CLO-1-A3	7561	Allele X	GG
1013	CLO-1-A4	7594	Both Alleles	CG
1014	CLO-1-A5	7643	Allele Y	CC
1015	CLO-1-A6	7700	Allele X	GG
1016	CLO-1-A7	7714	Both Alleles	CG
1017	CLO-1-A8	7756	Both Alleles	CG
1018	CLO-1-A9	7801	Allele Y	CC
1019	CLO-1-A10	7881	Both Alleles	CG
1020	CLO-1-A11	7978	Allele Y	CC
1021	CLO-1-B1	7480	Allele Y	CC
1022	CLO-1-B2	7526	Allele Y	CC
1023	CLO-1-B3	7563	Allele Y	CC
1024	CLO-1-B4	7604	Allele Y	CC
1025	CLO-1-B5	7646	Allele Y	CC
1026	CLO-1-B6	7703	Both Alleles	CG
1027	CLO-1-B7	7721	Allele Y	CC
1028	CLO-1-B8	7764	Allele Y	CC
1029	CLO-1-B9	7828	Allele Y	CC
1030	CLO-1-B10	7884	Allele Y	CC
1031	CLO-1-B11	7887	Allele Y	CC
1032	CLO-1-C1	7483	Allele Y	CC
1033	CLO-1-C2	7537	Allele Y	CC
1034	CLO-1-C3	7564	Both Alleles	CG
1035	CLO-1-C4	7608	Both Alleles	CG
1036	CLO-1-C5	7657	Allele Y	CC
1037	CLO-1-C6	7707	Allele Y	CC
1038	CLO-1-C7	7723	Allele Y	CC
1039	CLO-1-C8	7772	Allele Y	CC
1040	CLO-1-C9	7833	Allele X	GG
1041	CLO-1-C10	7886	Allele Y	CC
1042	CLO-1-C11	7981	Allele Y	CC
1043	CLO-1-D1	7487	Both Alleles	CG
1044	CLO-1-D2	7551	Allele X	GG
1045	CLO-1-D3	7567	Allele Y	CC
1046	CLO-1-D4	7614	Allele Y	CC
1047	CLO-1-D5	7665	Allele Y	CC
1048	CLO-1-D6	7708	Allele Y	CC
1049	CLO-1-D7	7726	Both Alleles	CG
1050	CLO-1-D8	7773	Allele Y	CC
1051	CLO-1-D9	7838	Allele Y	CC
1052	CLO-1-D10	7849	Both Alleles	CG
1053	CLO-1-E1	7490	Allele Y	CC
1054	CLO-1-E2	7554	Allele Y	CC
1055	CLO-1-E3	7573	Allele Y	CC
1056	CLO-1-E4	7622	Allele Y	CC
1057	CLO-1-E5	7674	Allele Y	CC
1058	CLO-1-E6	7710	Both Alleles	CG
1059	CLO-1-E7	7733	Both Alleles	CG
1060	CLO-1-E8	7780	Both Alleles	CG
1061	CLO-1-E9	7846	Allele Y	CC
1062	CLO-1-E10	7869	Allele Y	CC
1063	CLO-1-F1	7499	Allele Y	CC
1064	CLO-1-F2	7558	Allele Y	CC
1065	CLO-1-F3	7578	Both Alleles	CG
1066	CLO-1-F4	7628	Both Alleles	CG
1067	CLO-1-F5	7675	Allele X	GG
1068	CLO-1-F6	7711	Both Alleles	CG
1069	CLO-1-F7	7744	Allele Y	CC
1070	CLO-1-F8	7787	Both Alleles	CG
1071	CLO-1-F9	7871	Both Alleles	CG
1072	CLO-1-F10	7892	Allele Y	CC
1073	CLO-1-G1	7500	Allele X	GG
1074	CLO-1-G2	7559	Both Alleles	CG
1075	CLO-1-G3	7581	Allele Y	CC
1076	CLO-1-G4	7630	Allele Y	CC
1077	CLO-1-G5	7680	Allele Y	CC
1078	CLO-1-G6	7712	Both Alleles	CG
1079	CLO-1-G7	7748	Allele X	GG
1080	CLO-1-G8	7796	Both Alleles	CG
1081	CLO-1-G9	7872	Both Alleles	CG
1082	CLO-1-G10	7909	Both Alleles	CG
1083	CLO-1-H1	7507	Allele Y	CC
1084	CLO-1-H2	7560	Both Alleles	CG
1085	CLO-1-H3	7586	Allele Y	CC
1086	CLO-1-H4	7632	Allele Y	CC
1087	CLO-1-H5	7684	Both Alleles	CG
1088	CLO-1-H6	7713	Allele Y	CC
1089	CLO-1-H7	7754	Both Alleles	CG
1090	CLO-1-H9	7877	Allele Y	CC
1091	CLO-1-H10	7945	Both Alleles	CG
1092	Cpo-4-A1	8340	Allele Y	CC
1093	Cpo-4-A2	8365	Allele X	GG
1094	Cpo-4-A3	8396	Allele Y	CC
1095	Cpo-4-A4	8420	Allele Y	CC
1096	Cpo-4-A5	8459	Allele Y	CC
1097	Cpo-4-A6	8480	Allele Y	CC
1098	Cpo-4-A7	8521	Allele Y	CC
1099	Cpo-4-B1	8341	Both Alleles	CG
1100	Cpo-4-B2	8366	Allele Y	CC
1101	Cpo-4-B3	8397	Allele Y	CC
1102	Cpo-4-B4	8425	Allele Y	CC
1103	Cpo-4-B5	8460	Both Alleles	CG
1104	Cpo-4-B6	8482	Allele Y	CC
1105	Cpo-4-B7	8529	Allele Y	CC
1106	Cpo-4-C1	8342	Both Alleles	CG
1107	Cpo-4-C2	8370	Allele Y	CC
1108	Cpo-4-C3	8408	Allele Y	CC
1109	Cpo-4-C4	8426	Allele Y	CC
1110	Cpo-4-C5	8461	Both Alleles	CG
1111	Cpo-4-C6	8486	Allele Y	CC
1112	Cpo-4-C7	8531	Both Alleles	CG
1113	Cpo-4-D1	8345	Allele Y	CC
1114	Cpo-4-D2	8371	Allele Y	CC
1115	Cpo-4-D3	8412	Allele Y	CC
1116	Cpo-4-D4	8429	Both Alleles	CG
1117	Cpo-4-D5	8462	Allele Y	CC
1118	Cpo-4-D6	8489	Both Alleles	CG
1119	Cpo-4-D7	8533	Allele Y	CC
1120	Cpo-4-E1	8347	Allele Y	CC
1121	Cpo-4-E2	8374	Both Alleles	CG
1122	Cpo-4-E3	8414	Both Alleles	CG
1123	Cpo-4-E4	8431	Both Alleles	CG
1124	Cpo-4-E5	8463	Allele Y	CC
1125	Cpo-4-E6	8490	Allele Y	CC
1126	Cpo-4-E7	8536	Both Alleles	CG
1127	Cpo-4-F1	8350	Both Alleles	CG
1128	Cpo-4-F2	8380	Both Alleles	CG
1129	Cpo-4-F3	8415	Allele Y	CC
1130	Cpo-4-F4	8435	Both Alleles	CG
1131	Cpo-4-F5	8467	Allele Y	CC
1132	Cpo-4-F6	8495	Allele Y	CC
1133	Cpo-4-F7	8539	Both Alleles	CG
1134	Cpo-4-G1	8351	Allele Y	CC
1135	Cpo-4-G2	8381	Allele Y	CC
1136	Cpo-4-G3	8417	Both Alleles	CG
1137	Cpo-4-G4	8452	Allele Y	CC
1138	Cpo-4-G5	8476	Both Alleles	CG
1139	Cpo-4-G6	8498	Both Alleles	CG
1140	Cpo-4-H1	8354	Allele Y	CC
1141	Cpo-4-H2	8395	Allele Y	CC
1142	Cpo-4-H3	8419	Allele Y	CC
1143	Cpo-4-H4	8453	Both Alleles	CG
1144	Cpo-4-H5	8477	Allele Y	CC
1145	Cpo-4-H6	8508	Allele Y	CC

## Sheet: rs545809
rs545809						SNP Genotyping
No.	Sample Name	Sample Name	Call	Genotype		Genotype	Number	Frequency
1	Ctr-1-A1	908	Both Alleles	AT		AA	174	0.151965
2	Ctr-1-A2	916	Allele X	TT		AT	548	0.478603
3	Ctr-1-A3	924	Allele X	TT		TT	423	0.369432
4	Ctr-1-A4	932	Both Alleles	AT
5	Ctr-1-A5	940	Both Alleles	AT		Allele	Number	Frequency
6	Ctr-1-A6	948	Allele X	TT		A	896	0.391266
7	Ctr-1-A7	956	Allele Y	AA		T	1394	0.608734
8	Ctr-1-A8	964	Allele X	TT
9	Ctr-1-A9	972	Both Alleles	AT
10	Ctr-1-A10	980	Both Alleles	AT
11	Ctr-1-A11	989	Both Alleles	AT
12	Ctr-1-A12	997	Both Alleles	AT
13	Ctr-1-B1	909	Both Alleles	AT
14	Ctr-1-B2	917	Both Alleles	AT
15	Ctr-1-B3	925	Allele X	TT
16	Ctr-1-B4	933	Allele Y	AA
17	Ctr-1-B5	941	Allele X	TT
18	Ctr-1-B6	949	Both Alleles	AT
19	Ctr-1-B7	957	Both Alleles	AT
20	Ctr-1-B8	965	Allele Y	AA
22	Ctr-1-B10	981	Both Alleles	AT
23	Ctr-1-B11	990	Allele X	TT
24	Ctr-1-B12	998	Both Alleles	AT
25	Ctr-1-C1	910	Allele X	TT
26	Ctr-1-C2	918	Allele Y	AA
27	Ctr-1-C3	926	Both Alleles	AT
28	Ctr-1-C4	934	Allele X	TT
29	Ctr-1-C5	942	Both Alleles	AT
30	Ctr-1-C6	950	Allele X	TT
31	Ctr-1-C7	958	Allele X	TT
32	Ctr-1-C8	966	Allele X	TT
33	Ctr-1-C9	974	Allele X	TT
34	Ctr-1-C10	982	Allele X	TT
35	Ctr-1-C11	991	Both Alleles	AT
36	Ctr-1-C12	999	Both Alleles	AT
37	Ctr-1-D1	911	Allele X	TT
38	Ctr-1-D2	919	Both Alleles	AT
39	Ctr-1-D3	927	Both Alleles	AT
40	Ctr-1-D4	935	Both Alleles	AT
41	Ctr-1-D5	943	Allele X	TT
42	Ctr-1-D6	951	Both Alleles	AT
43	Ctr-1-D7	959	Both Alleles	AT
44	Ctr-1-D8	967	Allele X	TT
45	Ctr-1-D9	975	Both Alleles	AT
46	Ctr-1-D10	983	Allele X	TT
47	Ctr-1-D11	992	Both Alleles	AT
48	Ctr-1-D12	1000	Allele X	TT
49	Ctr-1-E1	912	Both Alleles	AT
50	Ctr-1-E2	920	Both Alleles	AT
51	Ctr-1-E3	928	Both Alleles	AT
52	Ctr-1-E4	936	Allele Y	AA
53	Ctr-1-E5	944	Allele Y	AA
54	Ctr-1-E6	952	Allele X	TT
55	Ctr-1-E7	960	Both Alleles	AT
56	Ctr-1-E8	968	Allele Y	AA
57	Ctr-1-E9	976	Both Alleles	AT
58	Ctr-1-E10	984	Allele X	TT
59	Ctr-1-E11	993	Allele Y	AA
60	Ctr-1-F1	913	Allele Y	AA
61	Ctr-1-F2	921	Allele X	TT
62	Ctr-1-F3	929	Allele X	TT
63	Ctr-1-F4	937	Both Alleles	AT
64	Ctr-1-F5	945	Allele Y	AA
65	Ctr-1-F6	953	Both Alleles	AT
66	Ctr-1-F7	961	Both Alleles	AT
67	Ctr-1-F8	969	Both Alleles	AT
68	Ctr-1-F9	977	Both Alleles	AT
69	Ctr-1-F10	985	Allele Y	AA
70	Ctr-1-F11	994	Allele Y	AA
71	Ctr-1-G1	914	Allele X	TT
72	Ctr-1-G2	922	Both Alleles	AT
73	Ctr-1-G3	930	Both Alleles	AT
74	Ctr-1-G4	938	Both Alleles	AT
75	Ctr-1-G5	946	Both Alleles	AT
76	Ctr-1-G6	954	Both Alleles	AT
77	Ctr-1-G7	962	Allele Y	AA
78	Ctr-1-G8	970	Both Alleles	AT
79	Ctr-1-G9	978	Allele Y	AA
80	Ctr-1-G10	986	Allele X	TT
81	Ctr-1-G11	995	Both Alleles	AT
82	Ctr-1-H1	915	Both Alleles	AT
83	Ctr-1-H2	923	Both Alleles	AT
84	Ctr-1-H3	931	Allele Y	AA
85	Ctr-1-H4	939	Allele Y	AA
86	Ctr-1-H5	947	Both Alleles	AT
87	Ctr-1-H6	955	Allele X	TT
88	Ctr-1-H7	963	Allele Y	AA
89	Ctr-1-H8	971	Allele X	TT
90	Ctr-1-H9	979	Allele X	TT
91	Ctr-1-H10	988	Both Alleles	AT
92	Ctr-1-H11	996	Both Alleles	AT
93	Ctr-2-A1	1001	Allele X	TT
94	Ctr-2-A2	1009	Allele X	TT
95	Ctr-2-A3	1018	Allele X	TT
96	Ctr-2-A4	1026	Allele X	TT
97	Ctr-2-A5	1035	Allele Y	AA
98	Ctr-2-A6	1044	Allele X	TT
99	Ctr-2-A7	1052	Both Alleles	AT
100	Ctr-2-A8	1060	Allele X	TT
101	Ctr-2-A9	1069	Allele Y	AA
102	Ctr-2-A10	1077	Allele Y	AA
103	Ctr-2-A11	1085	Both Alleles	AT
104	Ctr-2-A12	1093	Both Alleles	AT
105	Ctr-2-B1	1002	Allele X	TT
106	Ctr-2-B2	1011	Both Alleles	AT
107	Ctr-2-B3	1019	Allele X	TT
108	Ctr-2-B4	1027	Allele Y	AA
109	Ctr-2-B5	1036	Both Alleles	AT
110	Ctr-2-B6	1045	Allele X	TT
111	Ctr-2-B7	1053	Both Alleles	AT
112	Ctr-2-B8	1061	Allele X	TT
113	Ctr-2-B9	1070	Both Alleles	AT
114	Ctr-2-B10	1078	Allele X	TT
115	Ctr-2-B11	1086	Both Alleles	AT
116	Ctr-2-B12	1094	Both Alleles	AT
117	Ctr-2-C1	1003	Both Alleles	AT
118	Ctr-2-C2	1012	Both Alleles	AT
119	Ctr-2-C3	1020	Allele X	TT
120	Ctr-2-C4	1028	Allele Y	AA
121	Ctr-2-C5	1037	Allele X	TT
122	Ctr-2-C6	1046	Both Alleles	AT
123	Ctr-2-C7	1054	Allele Y	AA
124	Ctr-2-C8	1062	Allele X	TT
125	Ctr-2-C9	1071	Allele X	TT
126	Ctr-2-C10	1079	Both Alleles	AT
127	Ctr-2-C11	1087	Allele Y	AA
128	Ctr-2-C12	1095	Allele X	TT
129	Ctr-2-D1	1004	Allele X	TT
130	Ctr-2-D2	1013	Both Alleles	AT
131	Ctr-2-D3	1021	Allele X	TT
132	Ctr-2-D4	1030	Both Alleles	AT
133	Ctr-2-D5	1038	Both Alleles	AT
134	Ctr-2-D6	1047	Allele Y	AA
135	Ctr-2-D7	1055	Allele X	TT
136	Ctr-2-D8	1064	Both Alleles	AT
137	Ctr-2-D9	1072	Both Alleles	AT
138	Ctr-2-D10	1080	Allele X	TT
139	Ctr-2-D11	1088	Both Alleles	AT
140	Ctr-2-D12	1097	Allele Y	AA
141	Ctr-2-E1	1005	Both Alleles	AT
142	Ctr-2-E2	1014	Both Alleles	AT
143	Ctr-2-E3	1022	Both Alleles	AT
144	Ctr-2-E4	1031	Allele X	TT
145	Ctr-2-E5	1039	Allele Y	AA
146	Ctr-2-E6	1048	Allele Y	AA
147	Ctr-2-E7	1056	Allele Y	AA
148	Ctr-2-E8	1065	Both Alleles	AT
149	Ctr-2-E9	1073	Both Alleles	AT
150	Ctr-2-E10	1081	Allele X	TT
151	Ctr-2-E11	1089	Both Alleles	AT
152	Ctr-2-E12	1098	Both Alleles	AT
153	Ctr-2-F1	1006	Allele X	TT
154	Ctr-2-F2	1015	Both Alleles	AT
155	Ctr-2-F3	1023	Allele Y	AA
156	Ctr-2-F4	1032	Both Alleles	AT
157	Ctr-2-F5	1041	Allele X	TT
158	Ctr-2-F6	1049	Both Alleles	AT
159	Ctr-2-F7	1057	Both Alleles	AT
160	Ctr-2-F8	1066	Allele X	TT
161	Ctr-2-F9	1074	Both Alleles	AT
162	Ctr-2-F10	1082	Both Alleles	AT
163	Ctr-2-F11	1090	Allele Y	AA
164	Ctr-2-F12	1099	Both Alleles	AT
165	Ctr-2-G1	1007	Both Alleles	AT
166	Ctr-2-G2	1016	Allele X	TT
167	Ctr-2-G3	1024	Both Alleles	AT
168	Ctr-2-G4	1033	Both Alleles	AT
169	Ctr-2-G5	1042	Allele Y	AA
170	Ctr-2-G6	1050	Both Alleles	AT
171	Ctr-2-G7	1058	Allele X	TT
172	Ctr-2-G8	1067	Allele X	TT
173	Ctr-2-G9	1075	Allele X	TT
174	Ctr-2-G10	1083	Allele X	TT
175	Ctr-2-G11	1091	Both Alleles	AT
176	Ctr-2-G12	1100	Allele Y	AA
177	Ctr-2-H1	1008	Allele X	TT
178	Ctr-2-H2	1017	Allele X	TT
179	Ctr-2-H3	1025	Both Alleles	AT
180	Ctr-2-H4	1034	Both Alleles	AT
181	Ctr-2-H5	1043	Both Alleles	AT
182	Ctr-2-H6	1051	Allele X	TT
183	Ctr-2-H7	1059	Allele X	TT
184	Ctr-2-H8	1068	Allele Y	AA
185	Ctr-2-H9	1076	Allele X	TT
186	Ctr-2-H10	1084	Allele X	TT
187	Ctr-2-H11	1092	Both Alleles	AT
188	Ctr-3-A1	1101	Both Alleles	AT
189	Ctr-3-A2	1109	Both Alleles	AT
190	Ctr-3-A3	1117	Allele Y	AA
191	Ctr-3-A4	1126	Allele X	TT
192	Ctr-3-A5	1134	Both Alleles	AT
193	Ctr-3-A6	1142	Allele X	TT
194	Ctr-3-A7	1150	Both Alleles	AT
195	Ctr-3-A8	1160	Both Alleles	AT
196	Ctr-3-A9	1169	Both Alleles	AT
197	Ctr-3-A10	1177	Both Alleles	AT
198	Ctr-3-A11	1186	Allele X	TT
199	Ctr-3-A12	1194	Both Alleles	AT
200	Ctr-3-B1	1102	Allele Y	AA
201	Ctr-3-B2	1110	Both Alleles	AT
202	Ctr-3-B3	1118	Both Alleles	AT
203	Ctr-3-B4	1127	Both Alleles	AT
204	Ctr-3-B5	1135	Both Alleles	AT
205	Ctr-3-B6	1143	Allele Y	AA
206	Ctr-3-B7	1151	Allele X	TT
207	Ctr-3-B8	1161	Both Alleles	AT
208	Ctr-3-B9	1170	Both Alleles	AT
209	Ctr-3-B10	1178	Both Alleles	AT
210	Ctr-3-B11	1187	Both Alleles	AT
211	Ctr-3-B12	1195	Allele X	TT
212	Ctr-3-C1	1103	Allele X	TT
213	Ctr-3-C2	1111	Both Alleles	AT
214	Ctr-3-C3	1119	Both Alleles	AT
215	Ctr-3-C4	1128	Both Alleles	AT
216	Ctr-3-C5	1136	Allele X	TT
217	Ctr-3-C6	1144	Both Alleles	AT
218	Ctr-3-C7	1152	Allele Y	AA
219	Ctr-3-C8	1162	Allele X	TT
220	Ctr-3-C9	1171	Both Alleles	AT
221	Ctr-3-C10	1179	Allele Y	AA
222	Ctr-3-C11	1188	Allele X	TT
223	Ctr-3-C12	1196	Allele X	TT
224	Ctr-3-D1	1104	Both Alleles	AT
225	Ctr-3-D2	1112	Both Alleles	AT
226	Ctr-3-D3	1120	Allele X	TT
227	Ctr-3-D4	1129	Allele X	TT
228	Ctr-3-D5	1137	Allele X	TT
229	Ctr-3-D6	1145	Allele X	TT
230	Ctr-3-D7	1153	Both Alleles	AT
231	Ctr-3-D8	1163	Both Alleles	AT
232	Ctr-3-D9	1172	Allele X	TT
233	Ctr-3-D10	1180	Allele X	TT
234	Ctr-3-D11	1189	Allele X	TT
235	Ctr-3-D12	1197	Allele X	TT
236	Ctr-3-E1	1105	Both Alleles	AT
237	Ctr-3-E2	1113	Allele X	TT
238	Ctr-3-E3	1121	Allele X	TT
239	Ctr-3-E4	1130	Allele X	TT
240	Ctr-3-E5	1138	Both Alleles	AT
241	Ctr-3-E6	1146	Allele X	TT
242	Ctr-3-E7	1155	Allele X	TT
243	Ctr-3-E8	1164	Both Alleles	AT
244	Ctr-3-E9	1173	Allele X	TT
245	Ctr-3-E10	1181	Both Alleles	AT
246	Ctr-3-E11	1190	Allele X	TT
247	Ctr-3-E12	1198	Allele X	TT
248	Ctr-3-F1	1106	Both Alleles	AT
249	Ctr-3-F2	1114	Both Alleles	AT
250	Ctr-3-F3	1122	Both Alleles	AT
251	Ctr-3-F4	1131	Both Alleles	AT
252	Ctr-3-F5	1139	Both Alleles	AT
253	Ctr-3-F6	1147	Allele X	TT
254	Ctr-3-F7	1157	Allele X	TT
255	Ctr-3-F8	1165	Allele X	TT
256	Ctr-3-F9	1174	Allele X	TT
257	Ctr-3-F10	1183	Allele X	TT
258	Ctr-3-F11	1191	Allele X	TT
259	Ctr-3-F12	1199	Allele X	TT
260	Ctr-3-G1	1107	Allele Y	AA
261	Ctr-3-G2	1115	Allele X	TT
262	Ctr-3-G3	1124	Both Alleles	AT
263	Ctr-3-G4	1132	Allele X	TT
264	Ctr-3-G5	1140	Both Alleles	AT
265	Ctr-3-G6	1148	Both Alleles	AT
266	Ctr-3-G7	1158	Both Alleles	AT
267	Ctr-3-G8	1166	Both Alleles	AT
268	Ctr-3-G9	1175	Allele Y	AA
269	Ctr-3-G10	1184	Allele X	TT
270	Ctr-3-G11	1192	Allele Y	AA
271	Ctr-3-G12	1200	Allele X	TT
272	Ctr-3-H1	1108	Allele X	TT
273	Ctr-3-H2	1116	Allele X	TT
274	Ctr-3-H3	1125	Both Alleles	AT
275	Ctr-3-H4	1133	Both Alleles	AT
276	Ctr-3-H5	1141	Allele X	TT
277	Ctr-3-H6	1149	Both Alleles	AT
278	Ctr-3-H7	1159	Both Alleles	AT
279	Ctr-3-H8	1167	Both Alleles	AT
280	Ctr-3-H9	1176	Allele Y	AA
281	Ctr-3-H10	1185	Both Alleles	AT
282	Ctr-3-H11	1193	Allele Y	AA
283	CTR-4-A1	1202	Both Alleles	AT
284	CTR-4-A2	1211	Allele Y	AA
285	CTR-4-A3	1220	Both Alleles	AT
286	CTR-4-A4	1228	Allele X	TT
287	CTR-4-A5	1238	Allele X	TT
288	CTR-4-A6	1246	Both Alleles	AT
289	CTR-4-A7	1254	Both Alleles	AT
290	CTR-4-A8	1262	Allele X	TT
291	CTR-4-A9	1270	Both Alleles	AT
292	CTR-4-A10	1279	Allele Y	AA
293	CTR-4-A11	1292	Both Alleles	AT
294	CTR-4-A12	1300	Both Alleles	AT
295	CTR-4-B1	1203	Allele X	TT
296	CTR-4-B2	1212	Both Alleles	AT
297	CTR-4-B3	1221	Both Alleles	AT
298	CTR-4-B4	1230	Both Alleles	AT
299	CTR-4-B5	1239	Allele X	TT
300	CTR-4-B6	1247	Both Alleles	AT
301	CTR-4-B7	1255	Allele X	TT
302	CTR-4-B8	1263	Allele X	TT
303	CTR-4-B9	1271	Allele X	TT
304	CTR-4-B10	1281	Both Alleles	AT
305	CTR-4-B11	1293	Both Alleles	AT
306	CTR-4-B12	1301	Allele Y	AA
307	CTR-4-C1	1204	Allele X	TT
308	CTR-4-C2	1213	Allele X	TT
309	CTR-4-C3	1222	Allele X	TT
310	CTR-4-C4	1231	Both Alleles	AT
311	CTR-4-C5	1240	Allele Y	AA
312	CTR-4-C6	1248	Allele X	TT
313	CTR-4-C7	1256	Both Alleles	AT
314	CTR-4-C8	1264	Allele X	TT
315	CTR-4-C9	1272	Allele Y	AA
316	CTR-4-C10	1283	Both Alleles	AT
317	CTR-4-C11	1294	Allele X	TT
318	CTR-4-C12	1302	Both Alleles	AT
319	CTR-4-D1	1205	Both Alleles	AT
320	CTR-4-D2	1214	Both Alleles	AT
321	CTR-4-D3	1223	Allele X	TT
322	CTR-4-D4	1232	Allele X	TT
323	CTR-4-D5	1241	Allele Y	AA
324	CTR-4-D6	1249	Both Alleles	AT
325	CTR-4-D7	1257	Both Alleles	AT
326	CTR-4-D8	1265	Both Alleles	AT
327	CTR-4-D9	1273	Allele X	TT
328	CTR-4-D10	1284	Allele X	TT
329	CTR-4-D11	1295	Allele X	TT
330	CTR-4-D12	1303	Both Alleles	AT
331	CTR-4-E1	1206	Both Alleles	AT
332	CTR-4-E2	1215	Both Alleles	AT
333	CTR-4-E3	1224	Allele X	TT
334	CTR-4-E4	1233	Allele X	TT
335	CTR-4-E5	1242	Both Alleles	AT
336	CTR-4-E6	1250	Allele X	TT
337	CTR-4-E7	1258	Allele X	TT
338	CTR-4-E8	1266	Both Alleles	AT
339	CTR-4-E9	1274	Both Alleles	AT
340	CTR-4-E10	1285	Both Alleles	AT
341	CTR-4-E11	1296	Allele Y	AA
342	CTR-4-E12	1304	Allele X	TT
343	CTR-4-F1	1208	Allele X	TT
344	CTR-4-F2	1217	Allele X	TT
345	CTR-4-F3	1225	Allele Y	AA
346	CTR-4-F4	1234	Allele Y	AA
347	CTR-4-F5	1243	Both Alleles	AT
348	CTR-4-F6	1251	Both Alleles	AT
349	CTR-4-F7	1259	Allele X	TT
350	CTR-4-F8	1267	Allele X	TT
351	CTR-4-F9	1275	Both Alleles	AT
352	CTR-4-F10	1287	Both Alleles	AT
353	CTR-4-F11	1297	Allele Y	AA
354	CTR-4-F12	1305	Both Alleles	AT
355	CTR-4-G1	1209	Both Alleles	AT
356	CTR-4-G2	1218	Both Alleles	AT
357	CTR-4-G3	1226	Allele Y	AA
358	CTR-4-G4	1235	Both Alleles	AT
359	CTR-4-G5	1244	Both Alleles	AT
360	CTR-4-G6	1252	Allele X	TT
361	CTR-4-G7	1260	Allele Y	AA
362	CTR-4-G8	1268	Both Alleles	AT
363	CTR-4-G9	1277	Both Alleles	AT
364	CTR-4-G10	1288	Allele X	TT
365	CTR-4-G11	1298	Allele X	TT
366	CTR-4-G12	1306	Both Alleles	AT
367	CTR-4-H1	1210	Allele X	TT
368	CTR-4-H2	1219	Allele X	TT
369	CTR-4-H3	1227	Allele X	TT
370	CTR-4-H4	1236	Both Alleles	AT
371	CTR-4-H5	1245	Allele Y	AA
372	CTR-4-H6	1253	Allele X	TT
373	CTR-4-H7	1261	Both Alleles	AT
374	CTR-4-H8	1269	Both Alleles	AT
375	CTR-4-H9	1278	Both Alleles	AT
376	CTR-4-H10	1291	Both Alleles	AT
377	CTR-4-H11	1299	Both Alleles	AT
378	CPO-1-A1	7476	Allele Y	AA
379	CPO-1-A2	7513	Both Alleles	AT
380	CPO-1-A3	7542	Allele X	TT
381	CPO-1-A4	7595	Allele X	TT
382	CPO-1-A5	7621	Both Alleles	AT
383	CPO-1-A6	7671	Allele Y	AA
384	CPO-1-A7	7698	Allele X	TT
385	CPO-1-A8	7760	Both Alleles	AT
386	CPO-1-A9	7795	Allele X	TT
387	CPO-1-A10	7839	Allele X	TT
388	CPO-1-A11	7899	Both Alleles	AT
389	CPO-1-B1	7477	Both Alleles	AT
390	CPO-1-B2	7516	Allele Y	AA
391	CPO-1-B3	7543	Both Alleles	AT
392	CPO-1-B4	7597	Both Alleles	AT
393	CPO-1-B5	7633	Allele X	TT
394	CPO-1-B6	7676	Both Alleles	AT
395	CPO-1-B7	7702	Allele X	TT
396	CPO-1-B8	7762	Allele X	TT
397	CPO-1-B9	7809	Both Alleles	AT
398	CPO-1-B10	7842	Allele X	TT
399	CPO-1-B11	7900	Allele X	TT
400	CPO-1-C1	7484	Both Alleles	AT
401	CPO-1-C2	7517	Both Alleles	AT
402	CPO-1-C3	7544	Allele X	TT
403	CPO-1-C4	7599	Allele Y	AA
404	CPO-1-C5	7635	Both Alleles	AT
405	CPO-1-C6	7677	Allele X	TT
406	CPO-1-C7	7722	Allele Y	AA
407	CPO-1-C8	7770	Allele X	TT
408	CPO-1-C9	7816	Allele X	TT
409	CPO-1-C10	7844	Both Alleles	AT
410	CPO-1-C11	7926	Allele X	TT
411	CPO-1-D1	7486	Both Alleles	AT
412	CPO-1-D2	7529	Allele X	TT
413	CPO-1-D3	7549	Both Alleles	AT
414	CPO-1-D4	7607	Allele X	TT
415	CPO-1-D5	7640	Allele X	TT
416	CPO-1-D6	7679	Both Alleles	AT
417	CPO-1-D7	7727	Both Alleles	AT
418	CPO-1-D8	7774	Allele X	TT
419	CPO-1-D9	7824	Allele X	TT
420	CPO-1-D10	7851	Allele X	TT
421	CPO-1-D11	7932	Allele X	TT
422	CPO-1-E1	7491	Allele X	TT
423	CPO-1-E2	7530	Allele X	TT
424	CPO-1-E3	7568	Both Alleles	AT
425	CPO-1-E4	7609	Allele Y	AA
426	CPO-1-E5	7645	Allele X	TT
427	CPO-1-E6	7681	Both Alleles	AT
428	CPO-1-E7	7732	Allele X	TT
429	CPO-1-E8	7779	Both Alleles	AT
430	CPO-1-E9	7825	Both Alleles	AT
431	CPO-1-E10	7857	Both Alleles	AT
432	CPO-1-E11	7935	Both Alleles	AT
433	CPO-1-F1	7494	Both Alleles	AT
434	CPO-1-F2	7536	Both Alleles	AT
435	CPO-1-F3	7570	Allele X	TT
436	CPO-1-F4	7611	Both Alleles	AT
437	CPO-1-F5	7654	Allele X	TT
438	CPO-1-F6	7689	Both Alleles	AT
439	CPO-1-F7	7738	Both Alleles	AT
440	CPO-1-F8	7783	Allele X	TT
441	CPO-1-F9	7830	Allele Y	AA
442	CPO-1-F10	7858	Both Alleles	AT
443	CPO-1-F11	7941	Both Alleles	AT
444	CPO-1-G1	7497	Allele Y	AA
445	CPO-1-G2	7539	Both Alleles	AT
446	CPO-1-G3	7571	Allele Y	AA
447	CPO-1-G4	7619	Allele X	TT
448	CPO-1-G5	7666	Allele X	TT
449	CPO-1-G6	7694	Both Alleles	AT
450	CPO-1-G7	7739	Both Alleles	AT
451	CPO-1-G8	7790	Allele X	TT
452	CPO-1-G9	7831	Allele X	TT
453	CPO-1-G10	7859	Allele X	TT
454	CPO-1-G11	7943	Both Alleles	AT
455	CPO-1-H1	7503	Allele X	TT
456	CPO-1-H2	7541	Both Alleles	AT
457	CPO-1-H3	7577	Both Alleles	AT
458	CPO-1-H4	7620	Both Alleles	AT
459	CPO-1-H5	7668	Allele X	TT
460	CPO-1-H6	7696	Both Alleles	AT
461	CPO-1-H7	7743	Both Alleles	AT
462	CPO-1-H8	7791	Both Alleles	AT
463	CPO-1-H9	7836	Allele X	TT
464	CPO-1-H10	7863	Both Alleles	AT
465	CPO-1-H11	7944	Allele Y	AA
466	CPO-2-A1	7948	Allele X	TT
467	CPO-2-A2	8012	Allele Y	AA
468	CPO-2-A3	8058	Allele X	TT
469	CPO-2-A4	8097	Allele X	TT
470	CPO-2-A5	8141	Allele X	TT
471	CPO-2-A6	8159	Allele X	TT
472	CPO-2-A7	8199	Both Alleles	AT
473	CPO-2-A8	8227	Allele X	TT
474	CPO-2-A9	8254	Both Alleles	AT
475	CPO-2-A10	8290	Allele X	TT
476	CPO-2-A11	8339	Allele X	TT
477	CPO-2-B1	7976	Both Alleles	AT
478	CPO-2-B2	8013	Both Alleles	AT
479	CPO-2-B3	8066	Allele X	TT
480	CPO-2-B4	8105	Allele X	TT
481	CPO-2-B5	8142	Allele X	TT
482	CPO-2-B6	8171	Allele X	TT
483	CPO-2-B7	8200	Both Alleles	AT
484	CPO-2-B8	8233	Both Alleles	AT
485	CPO-2-B9	8256	Allele Y	AA
486	CPO-2-B10	8291	Allele X	TT
487	CPO-2-C1	7989	Allele X	TT
488	CPO-2-C2	8018	Allele X	TT
489	CPO-2-C3	8068	Both Alleles	AT
490	CPO-2-C4	8108	Allele X	TT
491	CPO-2-C5	8143	Allele X	TT
492	CPO-2-C6	8175	Allele X	TT
493	CPO-2-C7	8201	Allele X	TT
494	CPO-2-C8	8235	Allele X	TT
495	CPO-2-C9	8259	Allele X	TT
496	CPO-2-C10	8293	Both Alleles	AT
497	CPO-2-D1	7993	Allele Y	AA
498	CPO-2-D2	8025	Both Alleles	AT
499	CPO-2-D3	8078	Allele X	TT
500	CPO-2-D4	8110	Both Alleles	AT
501	CPO-2-D5	8147	Both Alleles	AT
502	CPO-2-D6	8189	Both Alleles	AT
503	CPO-2-D7	8207	Allele X	TT
504	CPO-2-D8	8237	Allele X	TT
505	CPO-2-D9	8262	Allele X	TT
506	CPO-2-D10	8294	Allele X	TT
507	CPO-2-E1	7995	Allele Y	AA
508	CPO-2-E2	8028	Both Alleles	AT
509	CPO-2-E3	8079	Both Alleles	AT
510	CPO-2-E4	8111	Both Alleles	AT
511	CPO-2-E5	8152	Both Alleles	AT
512	CPO-2-E6	8193	Allele X	TT
513	CPO-2-E7	8210	Allele X	TT
514	CPO-2-E8	8243	Both Alleles	AT
515	CPO-2-E9	8264	Both Alleles	AT
516	CPO-2-E10	8333	Both Alleles	AT
517	CPO-2-F1	7996	Both Alleles	AT
518	CPO-2-F2	8052	Allele X	TT
519	CPO-2-F3	8082	Both Alleles	AT
520	CPO-2-F4	8112	Both Alleles	AT
521	CPO-2-F5	8154	Allele X	TT
522	CPO-2-F6	8195	Allele X	TT
523	CPO-2-F7	8211	Allele X	TT
524	CPO-2-F8	8250	Allele X	TT
525	CPO-2-F9	8269	Allele Y	AA
526	CPO-2-F10	8336	Both Alleles	AT
527	CPO-2-G1	7998	Both Alleles	AT
528	CPO-2-G2	8055	Both Alleles	AT
529	CPO-2-G3	8086	Both Alleles	AT
530	CPO-2-G4	8117	Both Alleles	AT
531	CPO-2-G5	8155	Allele Y	AA
532	CPO-2-G6	8197	Allele X	TT
533	CPO-2-G7	8212	Both Alleles	AT
534	CPO-2-G8	8251	Both Alleles	AT
535	CPO-2-G9	8280	Allele X	TT
536	CPO-2-G10	8337	Both Alleles	AT
537	CPO-2-H1	8002	Allele X	TT
538	CPO-2-H2	8056	Both Alleles	AT
539	CPO-2-H3	8089	Allele X	TT
540	CPO-2-H4	8120	Both Alleles	AT
541	CPO-2-H5	8157	Both Alleles	AT
542	CPO-2-H6	8198	Both Alleles	AT
543	CPO-2-H7	8222	Both Alleles	AT
544	CPO-2-H8	8252	Allele X	TT
545	CPO-2-H9	8281	Allele X	TT
546	CPO-2-H10	8338	Both Alleles	AT
547	Cpo-3-A1	6902	Both Alleles	AT
548	Cpo-3-A2	6979	Both Alleles	AT
549	Cpo-3-A3	7043	Both Alleles	AT
550	Cpo-3-A4	7073	Allele X	TT
551	Cpo-3-A5	7130	Allele Y	AA
552	Cpo-3-A6	7159	Allele X	TT
553	Cpo-3-A7	7198	Allele Y	AA
554	Cpo-3-A8	7227	Both Alleles	AT
555	Cpo-3-A9	7275	Allele X	TT
556	Cpo-3-A10	7313	Both Alleles	AT
557	Cpo-3-B1	6921	Both Alleles	AT
558	Cpo-3-B2	6996	Both Alleles	AT
559	Cpo-3-B3	7045	Allele X	TT
560	Cpo-3-B4	7089	Both Alleles	AT
561	Cpo-3-B5	7133	Allele X	TT
562	Cpo-3-B6	7173	Allele X	TT
563	Cpo-3-B7	7202	Allele X	TT
564	Cpo-3-B8	7231	Allele X	TT
565	Cpo-3-B9	7279	Allele Y	AA
566	Cpo-3-B10	7314	Both Alleles	AT
567	Cpo-3-C1	6932	Both Alleles	AT
568	Cpo-3-C2	7002	Allele X	TT
569	Cpo-3-C3	7054	Both Alleles	AT
570	Cpo-3-C4	7101	Both Alleles	AT
571	Cpo-3-C5	7136	Both Alleles	AT
572	Cpo-3-C6	7185	Both Alleles	AT
573	Cpo-3-C7	7208	Both Alleles	AT
574	Cpo-3-C8	7234	Allele X	TT
575	Cpo-3-C9	7283	Allele X	TT
576	Cpo-3-D1	6936	Allele X	TT
577	Cpo-3-D2	7008	Both Alleles	AT
578	Cpo-3-D3	7057	Allele X	TT
579	Cpo-3-D4	7102	Both Alleles	AT
580	Cpo-3-D5	7138	Both Alleles	AT
581	Cpo-3-D6	7186	Allele X	TT
582	Cpo-3-D7	7209	Allele X	TT
583	Cpo-3-D8	7245	Allele Y	AA
584	Cpo-3-D9	7285	Allele X	TT
585	Cpo-3-E1	6946	Both Alleles	AT
586	Cpo-3-E2	7022	Allele Y	AA
587	Cpo-3-E3	7059	Both Alleles	AT
588	Cpo-3-E4	7109	Both Alleles	AT
589	Cpo-3-E5	7139	Both Alleles	AT
590	Cpo-3-E6	7188	Allele X	TT
591	Cpo-3-E7	7212	Allele Y	AA
592	Cpo-3-E8	7254	Both Alleles	AT
593	Cpo-3-E9	7287	Allele Y	AA
594	Cpo-3-F1	6949	Both Alleles	AT
595	Cpo-3-F2	7029	Both Alleles	AT
596	Cpo-3-F3	7060	Both Alleles	AT
597	Cpo-3-F4	7115	Allele X	TT
598	Cpo-3-F5	7140	Allele Y	AA
599	Cpo-3-F6	7190	Allele X	TT
600	Cpo-3-F7	7213	Allele X	TT
601	Cpo-3-F8	7255	Allele X	TT
602	Cpo-3-F9	7301	Allele X	TT
603	Cpo-3-G1	6952	Both Alleles	AT
604	Cpo-3-G2	7030	Both Alleles	AT
605	Cpo-3-G3	7061	Both Alleles	AT
606	Cpo-3-G4	7118	Both Alleles	AT
607	Cpo-3-G5	7144	Both Alleles	AT
608	Cpo-3-G6	7193	Both Alleles	AT
609	Cpo-3-G7	7215	Allele Y	AA
610	Cpo-3-G8	7258	Allele X	TT
611	Cpo-3-G9	7302	Both Alleles	AT
612	Cpo-3-H1	6964	Both Alleles	AT
613	Cpo-3-H2	7034	Allele Y	AA
614	Cpo-3-H3	7067	Allele X	TT
615	Cpo-3-H4	7129	Both Alleles	AT
616	Cpo-3-H5	7145	Both Alleles	AT
617	Cpo-3-H6	7197	Both Alleles	AT
618	Cpo-3-H7	7226	Allele X	TT
619	Cpo-3-H8	7271	Both Alleles	AT
620	Cpo-3-H9	7306	Allele X	TT
621	CLO-2-A1	8057	Both Alleles	AT
622	CLO-2-A2	8077	Allele Y	AA
623	CLO-2-A3	8124	Allele Y	AA
624	CLO-2-A4	8163	Allele X	TT
625	CLO-2-A5	8218	Allele X	TT
626	CLO-2-A6	8761	Allele X	TT
627	CLO-2-A7	8842	Allele X	TT
628	CLO-2-A8	8836	Allele X	TT
629	CLO-2-A9	8260	Allele X	TT
630	CLO-2-A10	8306	Both Alleles	AT
631	CLO-2-A11	8373	Allele X	TT
632	CLO-2-B1	7848	Both Alleles	AT
633	CLO-2-B2	8090	Both Alleles	AT
634	CLO-2-B3	8126	Both Alleles	AT
635	CLO-2-B4	8174	Both Alleles	AT
636	CLO-2-B5	8220	Allele X	TT
637	CLO-2-B6	8736	Allele Y	AA
638	CLO-2-B7	8679	Allele Y	AA
639	CLO-2-B8	8742	Allele X	TT
640	CLO-2-B9	8261	Both Alleles	AT
641	CLO-2-B10	8322	Allele X	TT
642	CLO-2-B11	8389	Allele X	TT
643	CLO-2-C1	7845	Both Alleles	AT
644	CLO-2-C2	8094	Both Alleles	AT
645	CLO-2-C3	8129	Both Alleles	AT
646	CLO-2-C4	8176	Allele X	TT
647	CLO-2-C5	8223	Both Alleles	AT
648	CLO-2-C6	8828	Both Alleles	AT
649	CLO-2-C7	8650	Both Alleles	AT
650	CLO-2-C8	8225	Both Alleles	AT
651	CLO-2-C9	8263	Allele X	TT
652	CLO-2-C10	8323	Allele X	TT
653	CLO-2-C11	8394	Allele Y	AA
654	CLO-2-D1	7925	Allele Y	AA
655	CLO-2-D2	8096	Allele Y	AA
656	CLO-2-D3	8137	Allele X	TT
657	CLO-2-D4	8179	Both Alleles	AT
658	CLO-2-D5	8706	Allele Y	AA
659	CLO-2-D6	8839	Both Alleles	AT
660	CLO-2-D7	8840	Allele Y	AA
661	CLO-2-D8	8228	Both Alleles	AT
662	CLO-2-D9	8272	Allele Y	AA
663	CLO-2-D10	8329	Allele Y	AA
664	CLO-2-D11	8421	Both Alleles	AT
665	CLO-2-E1	8103	Allele X	TT
666	CLO-2-E2	8102	Allele Y	AA
667	CLO-2-E3	8138	Both Alleles	AT
668	CLO-2-E4	8180	Both Alleles	AT
669	CLO-2-E5	8722	Allele X	TT
670	CLO-2-E6	8841	Both Alleles	AT
671	CLO-2-E7	8821	Both Alleles	AT
672	CLO-2-E8	8232	Allele X	TT
673	CLO-2-E9	8273	Both Alleles	AT
674	CLO-2-E10	8334	Allele X	TT
675	CLO-2-F1	7879	Both Alleles	AT
676	CLO-2-F2	8106	Both Alleles	AT
677	CLO-2-F3	8139	Allele Y	AA
678	CLO-2-F4	8184	Allele Y	AA
679	CLO-2-F5	8738	Allele X	TT
680	CLO-2-F6	8747	Both Alleles	AT
681	CLO-2-F7	8728	Allele X	TT
682	CLO-2-F8	8236	Allele X	TT
683	CLO-2-F9	8289	Allele X	TT
684	CLO-2-F10	8357	Allele X	TT
685	CLO-2-G1	8061	Both Alleles	AT
686	CLO-2-G2	8113	Both Alleles	AT
687	CLO-2-G3	8150	Both Alleles	AT
688	CLO-2-G4	8194	Allele X	TT
689	CLO-2-G5	8847	Allele X	TT
690	CLO-2-G6	8709	Both Alleles	AT
691	CLO-2-G7	8666	Allele X	TT
692	CLO-2-G8	8245	Both Alleles	AT
693	CLO-2-G9	8292	Both Alleles	AT
694	CLO-2-G10	8358	Allele X	TT
695	CLO-2-H1	8074	Allele X	TT
696	CLO-2-H2	8116	Both Alleles	AT
697	CLO-2-H3	8161	Both Alleles	AT
698	CLO-2-H4	8206	Both Alleles	AT
699	CLO-2-H5	8686	Allele X	TT
700	CLO-2-H6	8776	Allele X	TT
701	CLO-2-H7	8826	Allele Y	AA
702	CLO-2-H8	8247	Both Alleles	AT
703	CLO-2-H9	8296	Allele Y	AA
704	CLO-2-H10	8367	Allele Y	AA
705	Clo-3-A1	8428	Both Alleles	AT
706	Clo-3-A2	8456	Both Alleles	AT
707	Clo-3-A3	8488	Allele Y	AA
708	Clo-3-A4	8514	Both Alleles	AT
709	Clo-3-A5	8547	Both Alleles	AT
710	Clo-3-A6	8577	Both Alleles	AT
711	Clo-3-B1	8430	Allele X	TT
712	Clo-3-B2	8458	Allele X	TT
713	Clo-3-B3	8491	Allele Y	AA
714	Clo-3-B4	8522	Allele X	TT
715	Clo-3-B5	8548	Both Alleles	AT
716	Clo-3-B6	8579	Both Alleles	AT
717	Clo-3-C1	8432	Both Alleles	AT
718	Clo-3-C2	8469	Allele X	TT
719	Clo-3-C3	8492	Both Alleles	AT
720	Clo-3-C4	8525	Both Alleles	AT
721	Clo-3-C5	8551	Both Alleles	AT
722	Clo-3-C6	8581	Both Alleles	AT
723	Clo-3-D1	8433	Both Alleles	AT
724	Clo-3-D2	8471	Both Alleles	AT
725	Clo-3-D3	8503	Allele Y	AA
726	Clo-3-D4	8530	Allele X	TT
727	Clo-3-D5	8553	Both Alleles	AT
728	Clo-3-D6	8583	Both Alleles	AT
729	Clo-3-E1	8442	Both Alleles	AT
730	Clo-3-E2	8472	Both Alleles	AT
731	Clo-3-E3	8504	Both Alleles	AT
732	Clo-3-E4	8536	Both Alleles	AT
733	Clo-3-E5	8554	Allele Y	AA
734	Clo-3-E6	8593	Both Alleles	AT
735	Clo-3-F1	8447	Allele Y	AA
736	Clo-3-F2	8475	Both Alleles	AT
737	Clo-3-F3	8505	Allele X	TT
738	Clo-3-F4	8537	Allele Y	AA
739	Clo-3-F5	8564	Both Alleles	AT
740	Clo-3-F6	8605	Allele X	TT
741	Clo-3-G1	8451	Allele X	TT
742	Clo-3-G2	8478	Both Alleles	AT
743	Clo-3-G3	8509	Both Alleles	AT
744	Clo-3-G4	8540	Allele X	TT
745	Clo-3-G5	8568	Both Alleles	AT
746	Clo-3-G6	8628	Both Alleles	AT
747	Clo-3-H1	8454	Allele X	TT
748	Clo-3-H2	8485	Both Alleles	AT
749	Clo-3-H3	8511	Both Alleles	AT
750	Clo-3-H4	8546	Allele X	TT
751	Clo-3-H5	8572	Both Alleles	AT
752	Clo-3-H6	8649	Both Alleles	AT
753	CLP-1-A1	8001	Both Alleles	AT
754	CLP-1-A2	8059	Allele Y	AA
755	CLP-1-A3	8093	Both Alleles	AT
756	CLP-1-A4	8118	Both Alleles	AT
757	CLP-1-A5	8132	Allele Y	AA
758	CLP-1-A6	8160	Both Alleles	AT
759	CLP-1-A7	8172	Both Alleles	AT
760	CLP-1-A8	8190	Allele X	TT
761	CLP-1-A9	8219	Allele X	TT
762	CLP-1-B1	8009	Allele X	TT
763	CLP-1-B2	8062	Allele Y	AA
764	CLP-1-B3	8095	Allele X	TT
765	CLP-1-B4	8119	Allele X	TT
766	CLP-1-B5	8133	Allele Y	AA
767	CLP-1-B6	8164	Both Alleles	AT
768	CLP-1-B7	8173	Allele X	TT
769	CLP-1-B8	8191	Allele X	TT
770	CLP-1-B9	8221	Allele X	TT
771	CLP-1-C1	8031	Allele X	TT
772	CLP-1-C2	8064	Allele X	TT
773	CLP-1-C3	8098	Allele Y	AA
774	CLP-1-C4	8122	Allele X	TT
775	CLP-1-C5	8134	Allele X	TT
776	CLP-1-C6	8165	Both Alleles	AT
777	CLP-1-C7	8178	Allele X	TT
778	CLP-1-C8	8192	Allele X	TT
779	CLP-1-C9	8224	Both Alleles	AT
780	CLP-1-D1	8033	Allele Y	AA
781	CLP-1-D2	8071	Allele X	TT
782	CLP-1-D3	8100	Allele Y	AA
783	CLP-1-D4	8125	Both Alleles	AT
784	CLP-1-D5	8135	Allele X	TT
785	CLP-1-D6	8166	Allele Y	AA
786	CLP-1-D7	8181	Allele X	TT
787	CLP-1-D8	8196	Both Alleles	AT
788	CLP-1-D9	8226	Allele X	TT
789	CLP-1-E1	8036	Both Alleles	AT
790	CLP-1-E2	8087	Both Alleles	AT
791	CLP-1-E3	8101	Both Alleles	AT
792	CLP-1-E4	8127	Allele X	TT
793	CLP-1-E5	8136	Allele Y	AA
794	CLP-1-E6	8167	Allele Y	AA
795	CLP-1-E7	8182	Both Alleles	AT
796	CLP-1-E8	8202	Both Alleles	AT
797	CLP-1-E9	8229	Both Alleles	AT
798	CLP-1-F1	8037	Both Alleles	AT
799	CLP-1-F2	8088	Allele Y	AA
800	CLP-1-F3	8104	Both Alleles	AT
801	CLP-1-F4	8128	Both Alleles	AT
802	CLP-1-F5	8144	Allele Y	AA
803	CLP-1-F6	8168	Both Alleles	AT
804	CLP-1-F7	8186	Allele X	TT
805	CLP-1-F8	8214	Allele X	TT
806	CLP-1-G1	8038	Allele Y	AA
807	CLP-1-G2	8091	Allele X	TT
808	CLP-1-G3	8114	Allele X	TT
809	CLP-1-G4	8130	Allele X	TT
810	CLP-1-G5	8145	Allele X	TT
811	CLP-1-G6	8169	Both Alleles	AT
812	CLP-1-G7	8187	Both Alleles	AT
813	CLP-1-G8	8216	Both Alleles	AT
814	CLP-1-H1	8045	Both Alleles	AT
815	CLP-1-H2	8092	Allele X	TT
816	CLP-1-H3	8115	Allele X	TT
817	CLP-1-H4	8131	Allele Y	AA
818	CLP-1-H5	8146	Both Alleles	AT
819	CLP-1-H6	8170	Allele X	TT
820	CLP-1-H7	8188	Both Alleles	AT
821	CLP-1-H8	8217	Both Alleles	AT
822	CLP-2-A1	8242	Both Alleles	AT
823	CLP-2-A2	8258	Allele X	TT
824	CLP-2-A3	8283	Allele Y	AA
825	CLP-2-A4	8302	Allele X	TT
826	CLP-2-A5	8313	Both Alleles	AT
827	CLP-2-A6	8331	Allele X	TT
828	CLP-2-A7	8399	Allele X	TT
829	CLP-2-A8	8441	Both Alleles	AT
830	CLP-2-A9	8483	Allele Y	AA
831	CLP-2-B1	8231	Both Alleles	AT
832	CLP-2-B2	8230	Allele X	TT
833	CLP-2-B3	8285	Allele X	TT
834	CLP-2-B4	8303	Allele X	TT
835	CLP-2-B5	8315	Allele Y	AA
836	CLP-2-B6	8343	Allele X	TT
837	CLP-2-B7	8401	Allele X	TT
838	CLP-2-B8	8446	Both Alleles	AT
839	CLP-2-B9	8484	Both Alleles	AT
840	CLP-2-C1	8241	Both Alleles	AT
841	CLP-2-C2	8265	Allele Y	AA
842	CLP-2-C3	8287	Both Alleles	AT
843	CLP-2-C4	8304	Both Alleles	AT
844	CLP-2-C5	8316	Allele X	TT
845	CLP-2-C6	8348	Both Alleles	AT
846	CLP-2-C7	8405	Allele X	TT
847	CLP-2-C8	8448	Both Alleles	AT
848	CLP-2-C9	8487	Both Alleles	AT
849	CLP-2-D1	8234	Allele Y	AA
850	CLP-2-D2	8270	Both Alleles	AT
851	CLP-2-D3	8295	Both Alleles	AT
852	CLP-2-D4	8305	Both Alleles	AT
853	CLP-2-D5	8319	Allele Y	AA
854	CLP-2-D6	8356	Both Alleles	AT
855	CLP-2-D7	8406	Allele X	TT
856	CLP-2-D8	8450	Allele X	TT
857	CLP-2-D9	8496	Allele X	TT
858	CLP-2-E1	8244	Allele X	TT
859	CLP-2-E2	8274	Allele X	TT
860	CLP-2-E3	8298	Both Alleles	AT
861	CLP-2-E4	8307	Both Alleles	AT
862	CLP-2-E5	8320	Allele X	TT
863	CLP-2-E6	8368	Both Alleles	AT
864	CLP-2-E7	8407	Allele X	TT
865	CLP-2-E8	8457	Allele X	TT
866	CLP-2-E9	8500	Both Alleles	AT
867	CLP-2-F1	8246	Both Alleles	AT
868	CLP-2-F2	8278	Allele Y	AA
869	CLP-2-F3	8299	Both Alleles	AT
870	CLP-2-F4	8308	Allele X	TT
871	CLP-2-F5	8324	Allele Y	AA
872	CLP-2-F6	8379	Allele X	TT
873	CLP-2-F7	8416	Both Alleles	AT
874	CLP-2-F8	8464	Both Alleles	AT
875	CLP-2-G1	8248	Both Alleles	AT
876	CLP-2-G2	8279	Both Alleles	AT
877	CLP-2-G3	8300	Both Alleles	AT
878	CLP-2-G4	8309	Allele X	TT
879	CLP-2-G5	8328	Both Alleles	AT
880	CLP-2-G6	8383	Allele Y	AA
881	CLP-2-G7	8424	Allele X	TT
882	CLP-2-G8	8473	Both Alleles	AT
883	CLP-2-H1	8249	Both Alleles	AT
884	CLP-2-H2	8282	Allele X	TT
885	CLP-2-H3	8301	Both Alleles	AT
886	CLP-2-H4	8312	Allele Y	AA
887	CLP-2-H5	8330	Both Alleles	AT
888	CLP-2-H6	8386	Both Alleles	AT
889	CLP-2-H7	8437	Both Alleles	AT
890	CLP-2-H8	8481	Both Alleles	AT
891	CLP-3-A1	7562	Allele Y	AA
892	CLP-3-A2	7601	Both Alleles	AT
893	CLP-3-A3	7618	Both Alleles	AT
894	CLP-3-A4	7642	Allele Y	AA
895	CLP-3-A5	7658	Both Alleles	AT
896	CLP-3-A6	7678	Allele Y	AA
897	CLP-3-A7	7699	Both Alleles	AT
898	CLP-3-A8	7730	Both Alleles	AT
899	CLP-3-B1	7572	Allele X	TT
900	CLP-3-B2	7605	Allele X	TT
901	CLP-3-B3	7623	Both Alleles	AT
902	CLP-3-B4	7647	Allele X	TT
903	CLP-3-B5	7659	Both Alleles	AT
904	CLP-3-B6	7682	Allele X	TT
905	CLP-3-B7	7701	Both Alleles	AT
906	CLP-3-B8	7731	Both Alleles	AT
907	CLP-3-C1	7583	Both Alleles	AT
908	CLP-3-C2	7606	Allele X	TT
909	CLP-3-C3	7624	Allele X	TT
910	CLP-3-C4	7648	Both Alleles	AT
911	CLP-3-C5	7661	Allele Y	AA
912	CLP-3-C6	7685	Allele X	TT
913	CLP-3-C7	7706	Both Alleles	AT
914	CLP-3-C8	7735	Allele X	TT
915	CLP-3-D1	7585	Allele X	TT
916	CLP-3-D2	7610	Both Alleles	AT
917	CLP-3-D3	7626	Allele X	TT
918	CLP-3-D4	7651	Allele X	TT
919	CLP-3-D5	7662	Both Alleles	AT
920	CLP-3-D6	7688	Allele X	TT
921	CLP-3-D7	7709	Both Alleles	AT
922	CLP-3-D8	7737	Both Alleles	AT
923	CLP-3-E1	7588	Allele X	TT
924	CLP-3-E2	7612	Both Alleles	AT
925	CLP-3-E3	7629	Allele Y	AA
926	CLP-3-E4	7652	Both Alleles	AT
927	CLP-3-E5	7663	Both Alleles	AT
928	CLP-3-E6	7690	Allele Y	AA
929	CLP-3-E7	7715	Both Alleles	AT
930	CLP-3-E8	7840	Allele X	TT
931	CLP-3-F1	7589	Allele X	TT
932	CLP-3-F2	7613	Allele X	TT
933	CLP-3-F3	7634	Allele X	TT
934	CLP-3-F4	7653	Allele Y	AA
935	CLP-3-F5	7667	Both Alleles	AT
936	CLP-3-F6	7692	Allele Y	AA
937	CLP-3-F7	7720	Both Alleles	AT
938	CLP-3-F8	7757	Allele Y	AA
939	CLP-3-G1	7598	Both Alleles	AT
940	CLP-3-G2	7616	Allele X	TT
941	CLP-3-G3	7636	Both Alleles	AT
942	CLP-3-G4	7655	Both Alleles	AT
943	CLP-3-G5	7668	Allele Y	AA
944	CLP-3-G6	7693	Both Alleles	AT
945	CLP-3-G7	7728	Allele X	TT
946	CLP-3-G8	7761	Allele X	TT
947	CLP-3-H1	7600	Both Alleles	AT
948	CLP-3-H2	7617	Allele X	TT
949	CLP-3-H3	7637	Allele X	TT
950	CLP-3-H4	7656	Allele X	TT
951	CLP-3-H5	7670	Both Alleles	AT
952	CLP-3-H6	7697	Both Alleles	AT
953	CLP-3-H7	7729	Allele X	TT
954	CLP-4-A1	7763	Both Alleles	AT
955	CLP-4-A2	7784	Allele Y	AA
956	CLP-4-A3	7803	Both Alleles	AT
957	CLP-4-A4	7819	Both Alleles	AT
958	CLP-4-A5	7841	Both Alleles	AT
959	CLP-4-A6	7860	Both Alleles	AT
960	CLP-4-A7	7890	Both Alleles	AT
961	CLP-4-B1	7766	Allele X	TT
962	CLP-4-B2	7786	Both Alleles	AT
963	CLP-4-B3	7804	Allele X	TT
964	CLP-4-B4	7821	Allele X	TT
965	CLP-4-B5	7843	Allele X	TT
966	CLP-4-B6	7861	Both Alleles	AT
967	CLP-4-B7	7891	Allele X	TT
968	CLP-4-C1	7767	Both Alleles	AT
969	CLP-4-C2	7788	Allele X	TT
970	CLP-4-C3	7807	Both Alleles	AT
971	CLP-4-C4	7822	Allele X	TT
972	CLP-4-C5	7850	Allele X	TT
973	CLP-4-C6	7862	Allele Y	AA
974	CLP-4-C7	7893	Both Alleles	AT
975	CLP-4-D1	7769	Allele Y	AA
976	CLP-4-D2	7789	Allele X	TT
977	CLP-4-D3	7810	Allele Y	AA
978	CLP-4-D4	7826	Allele X	TT
979	CLP-4-D5	7852	Both Alleles	AT
980	CLP-4-D6	7864	Both Alleles	AT
981	CLP-4-D7	7896	Allele Y	AA
982	CLP-4-E1	7771	Allele X	TT
983	CLP-4-E2	7792	Both Alleles	AT
984	CLP-4-E3	7811	Both Alleles	AT
985	CLP-4-E4	7827	Both Alleles	AT
986	CLP-4-E5	7853	Allele X	TT
987	CLP-4-E6	7865	Both Alleles	AT
988	CLP-4-E7	7898	Allele X	TT
989	CLP-4-F1	7775	Both Alleles	AT
990	CLP-4-F2	7794	Both Alleles	AT
991	CLP-4-F3	7814	Allele Y	AA
992	CLP-4-F4	7829	Allele X	TT
993	CLP-4-F5	7854	Allele Y	AA
994	CLP-4-F6	7867	Allele Y	AA
995	CLP-4-F7	7901	Both Alleles	AT
996	CLP-4-G1	7776	Allele X	TT
997	CLP-4-G2	7797	Both Alleles	AT
998	CLP-4-G3	7815	Allele X	TT
999	CLP-4-G4	7832	Both Alleles	AT
1000	CLP-4-G5	7855	Allele Y	AA
1001	CLP-4-G6	7868	Both Alleles	AT
1002	CLP-4-G7	7902	Both Alleles	AT
1003	CLP-4-H1	7777	Allele Y	AA
1004	CLP-4-H2	7798	Allele Y	AA
1005	CLP-4-H3	7818	Allele X	TT
1006	CLP-4-H4	7834	Allele X	TT
1007	CLP-4-H5	7856	Both Alleles	AT
1008	CLP-4-H6	7870	Both Alleles	AT
1009	CLP-4-H7	7903	Allele Y	AA
1010	CLO-1-A1	7469	Both Alleles	AT
1011	CLO-1-A2	7522	Allele X	TT
1012	CLO-1-A3	7561	Allele X	TT
1013	CLO-1-A4	7594	Both Alleles	AT
1014	CLO-1-A5	7643	Allele X	TT
1015	CLO-1-A6	7700	Allele X	TT
1016	CLO-1-A7	7714	Both Alleles	AT
1017	CLO-1-A8	7756	Both Alleles	AT
1018	CLO-1-A9	7801	Both Alleles	AT
1019	CLO-1-A10	7881	Both Alleles	AT
1020	CLO-1-A11	7978	Allele Y	AA
1021	CLO-1-B1	7480	Allele Y	AA
1022	CLO-1-B2	7526	Both Alleles	AT
1023	CLO-1-B3	7563	Allele X	TT
1024	CLO-1-B4	7604	Both Alleles	AT
1025	CLO-1-B5	7646	Both Alleles	AT
1026	CLO-1-B6	7703	Allele Y	AA
1027	CLO-1-B7	7721	Both Alleles	AT
1028	CLO-1-B8	7764	Both Alleles	AT
1029	CLO-1-B9	7828	Both Alleles	AT
1030	CLO-1-B10	7884	Both Alleles	AT
1031	CLO-1-B11	7887	Both Alleles	AT
1032	CLO-1-C1	7483	Both Alleles	AT
1033	CLO-1-C2	7537	Allele Y	AA
1034	CLO-1-C3	7564	Both Alleles	AT
1035	CLO-1-C4	7608	Both Alleles	AT
1036	CLO-1-C5	7657	Allele Y	AA
1037	CLO-1-C6	7707	Allele Y	AA
1038	CLO-1-C7	7723	Allele X	TT
1039	CLO-1-C8	7772	Allele Y	AA
1040	CLO-1-C9	7833	Both Alleles	AT
1041	CLO-1-C10	7886	Allele X	TT
1042	CLO-1-C11	7981	Allele X	TT
1043	CLO-1-D1	7487	Both Alleles	AT
1044	CLO-1-D2	7551	Both Alleles	AT
1045	CLO-1-D3	7567	Allele X	TT
1046	CLO-1-D4	7614	Both Alleles	AT
1047	CLO-1-D5	7665	Allele X	TT
1048	CLO-1-D6	7708	Both Alleles	AT
1049	CLO-1-D7	7726	Allele X	TT
1050	CLO-1-D8	7773	Both Alleles	AT
1051	CLO-1-D9	7838	Both Alleles	AT
1052	CLO-1-D10	7849	Allele X	TT
1053	CLO-1-E1	7490	Allele Y	AA
1054	CLO-1-E2	7554	Allele X	TT
1055	CLO-1-E3	7573	Both Alleles	AT
1056	CLO-1-E4	7622	Both Alleles	AT
1057	CLO-1-E5	7674	Both Alleles	AT
1058	CLO-1-E6	7710	Both Alleles	AT
1059	CLO-1-E7	7733	Both Alleles	AT
1060	CLO-1-E8	7780	Both Alleles	AT
1061	CLO-1-E9	7846	Both Alleles	AT
1062	CLO-1-E10	7869	Allele X	TT
1063	CLO-1-F1	7499	Both Alleles	AT
1064	CLO-1-F2	7558	Allele Y	AA
1065	CLO-1-F3	7578	Both Alleles	AT
1066	CLO-1-F4	7628	Both Alleles	AT
1067	CLO-1-F5	7675	Both Alleles	AT
1068	CLO-1-F6	7711	Both Alleles	AT
1069	CLO-1-F7	7744	Both Alleles	AT
1070	CLO-1-F8	7787	Both Alleles	AT
1071	CLO-1-F9	7871	Both Alleles	AT
1072	CLO-1-F10	7892	Both Alleles	AT
1073	CLO-1-G1	7500	Both Alleles	AT
1074	CLO-1-G2	7559	Allele X	TT
1075	CLO-1-G3	7581	Allele X	TT
1076	CLO-1-G4	7630	Allele Y	AA
1077	CLO-1-G5	7680	Both Alleles	AT
1078	CLO-1-G6	7712	Both Alleles	AT
1079	CLO-1-G7	7748	Both Alleles	AT
1080	CLO-1-G8	7796	Both Alleles	AT
1081	CLO-1-G9	7872	Allele X	TT
1082	CLO-1-G10	7909	Allele X	TT
1083	CLO-1-H1	7507	Both Alleles	AT
1084	CLO-1-H2	7560	Allele X	TT
1085	CLO-1-H3	7586	Both Alleles	AT
1086	CLO-1-H4	7632	Both Alleles	AT
1087	CLO-1-H5	7684	Both Alleles	AT
1088	CLO-1-H6	7713	Both Alleles	AT
1089	CLO-1-H7	7754	Allele X	TT
1090	CLO-1-H9	7877	Both Alleles	AT
1091	CLO-1-H10	7945	Allele X	TT
1092	Cpo-4-A1	8340	Allele Y	AA
1093	Cpo-4-A2	8365	Allele X	TT
1094	Cpo-4-A3	8396	Allele X	TT
1095	Cpo-4-A4	8420	Allele X	TT
1096	Cpo-4-A5	8459	Allele X	TT
1097	Cpo-4-A6	8480	Allele Y	AA
1098	Cpo-4-A7	8521	Both Alleles	AT
1099	Cpo-4-B1	8341	Allele X	TT
1100	Cpo-4-B2	8366	Allele X	TT
1101	Cpo-4-B3	8397	Allele X	TT
1102	Cpo-4-B4	8425	Allele X	TT
1103	Cpo-4-B5	8460	Allele X	TT
1104	Cpo-4-B6	8482	Allele Y	AA
1105	Cpo-4-B7	8529	Both Alleles	AT
1106	Cpo-4-C1	8342	Allele X	TT
1107	Cpo-4-C2	8370	Allele Y	AA
1108	Cpo-4-C3	8408	Allele X	TT
1109	Cpo-4-C4	8426	Allele X	TT
1110	Cpo-4-C5	8461	Both Alleles	AT
1111	Cpo-4-C6	8486	Allele X	TT
1112	Cpo-4-C7	8531	Allele X	TT
1113	Cpo-4-D1	8345	Allele Y	AA
1114	Cpo-4-D2	8371	Both Alleles	AT
1115	Cpo-4-D3	8412	Allele Y	AA
1116	Cpo-4-D4	8429	Allele Y	AA
1117	Cpo-4-D5	8462	Allele X	TT
1118	Cpo-4-D6	8489	Both Alleles	AT
1119	Cpo-4-D7	8533	Both Alleles	AT
1120	Cpo-4-E1	8347	Both Alleles	AT
1121	Cpo-4-E2	8374	Allele Y	AA
1122	Cpo-4-E3	8414	Allele X	TT
1123	Cpo-4-E4	8431	Allele X	TT
1124	Cpo-4-E5	8463	Allele Y	AA
1125	Cpo-4-E6	8490	Both Alleles	AT
1126	Cpo-4-E7	8536	Both Alleles	AT
1127	Cpo-4-F1	8350	Allele X	TT
1128	Cpo-4-F2	8380	Allele X	TT
1129	Cpo-4-F3	8415	Both Alleles	AT
1130	Cpo-4-F4	8435	Both Alleles	AT
1131	Cpo-4-F5	8467	Allele X	TT
1132	Cpo-4-F6	8495	Allele Y	AA
1133	Cpo-4-F7	8539	Both Alleles	AT
1134	Cpo-4-G1	8351	Allele X	TT
1135	Cpo-4-G2	8381	Allele Y	AA
1136	Cpo-4-G3	8417	Allele X	TT
1137	Cpo-4-G4	8452	Both Alleles	AT
1138	Cpo-4-G5	8476	Allele X	TT
1139	Cpo-4-G6	8498	Both Alleles	AT
1140	Cpo-4-H1	8354	Both Alleles	AT
1141	Cpo-4-H2	8395	Allele X	TT
1142	Cpo-4-H3	8419	Both Alleles	AT
1143	Cpo-4-H4	8453	Allele X	TT
1144	Cpo-4-H5	8477	Both Alleles	AT
1145	Cpo-4-H6	8508	Both Alleles	AT
